# Supplementary material for: A large-scale screening campaign of putative carbohydrate-active enzymes reveals a novel xylanase from anaerobic gut fungi
Source: mBio. 2025 Aug 5;16(9):e01007-25. doi: 10.1128/mbio.01007-25 (PMC12421816; doi:10.1128/mbio.01007-25)
Supplement: File S1 — Protein sequences of 173 synthesized cDNA constructs from AGF. [file mbio.01007-25-s0001.xlsx]

## Sheet: Sheet1
Amino acid sequences (from N to C-terminus) for target proteins expressed in this study.
user ID	AA seq
Celsome_001	MVNFKRFGSLLPLLLGISKVLGADEVVEQEGSTGNSNTPKPIEYNFNDGQLYIKDGVTESPYKNPLPGYYKYKDIEGTDNYVKCDRYEKCEDITSSLLTKSICKVNGELIINSRSENKVGICLENKAYTFVEFGENDKNYVVSQNVELFGFDAKTTHVLLKISTNSITFDNTAKDFEDQCVLKGDNNGYIVDRKVDFCSTDSTDMYYTCKSGKCTTKKQDDYEDVETEYTKEKCTFIIDEGTVNNSCTKKGYYLHVDGQSKKLIECLVTQAAPLTGRSGEISCGIKTTTGITGYYWNELQYNEIIKCVDGDCSLVTFEDECQKAGDFIDNGYNVKLCNTASTAFVFKGIEDKLIEDKKENNYIDNIFGEENIRYVVDTNDYKVEIKKEHDIKDTILENK…
Celsome_002	MKRRNIINLLSTLCALLATKGVSADIPKCTESRDNNGITYNIDNQGYNYCIYNKKLCSFSDVQSSSTTAPAELDIKESGLYFLKKGNDYQEISGSDDTESVSAELISVVAESSKQKEVTVQTISKGHYINYNKEIIYCTDGKSCVVKNPTGQNALFFIQNPISGKGLIKWENEAENYDITDGYYLNGSGTSPLILCKNKECKEVSATAYNVYLDASDNSSQNLITCSADTTDPSKVVCTSERGEEGASYINSSEIDKATKPLIQCIRSKCKTVEVTESSVYYEDKKDQSKIIQCTSAPKCTKISGTVGDIYVGKRGDGETDAIIKCVNAGTESVVVKCTMDTNPAKDGYYLNTGSDSSNNQVIACDDGCKSLKVNPGYYKNANSSESDGSDEYIECNNE…
Celsome_003	MKTSIALTAVAALAAKASAACWSQKLGYPCCSSSSAQVWFTDNDGEWGVENGDWCGIPKAESCWSQPLGYPCCTSTSTAVYTDGDGAWGIENGDWCGINGNSSQGSTPNVGNDENPVIGSQYTHSGNPFKGHKFFINPYYTAEVDAAIAQMSNSSLIAKAKKMKEYSNAIWLDTIENMNNWLERNLKTALAEQNQTGKTVLTVFVVYDLPGRDCHALASNGELLANDSDAARYKTEYIDVIEEKLKTYISQPVVLIVEPDSLANMVTNLENTPACRDSEKYYLDGHAYLIKKLGVLKHVAMYLDIGHAFWLGWDDNREKAGKVYAKVISSGSPGQVRGFASNV
Celsome_004	MPSIRNALFLLGASTVLAASKRANDKYASRATEHYNKITGNGSYRSEYFSPENVPYHSVETLMVEAPDHGHESVSETYSFWVWLEAVNGKLTGDYTGVETAWSYIEKHMIPDSKNQPGNSKYNPSSPATYAAEHDDIDGYPSKLIFQDGIVGEDPIAKELSQAYGNWDIYIMHWIIDGDNWYGYGQQGDGTSKPSFINTFQRGASESTWKTVPHPCWEAMKWGGRNGFLDLFTVDNSYAKQWRYTAAPDADARAIQAAYFGWLWAKEDGQDLSSVASKAAKLGDYLRYAQYDKYFKKIGNCVGYDRCSAGSGKNSAHYLISWYFAWGGGLQGDWSWRIGSSHTHTGYQSPLAAWILSTQSAFKPKSSTGAKDWATSLDRQLELFRWLQTPEGCIAGGAT…
Celsome_005	MFKNLSIAALLVASARAACWSSSQGYPCCSSSSVVVAFSDASGEWGVENGDWCGIPKEEKVTCFAEKLGYSCCPDGTTVSYTDGDGKWGVVNGDWCGIAEEQKPTCWAEALGYKCCQTTSNVEFIDTDGKWGFENGDWCGINGNVKVTTTTARRTTTTRRTTTTTRTTTTRKVKPTYSVIYETGKKLNSGYENWGWDAKMSFKDSALVVTSDKESYGAASIKKLSGYYGKGGCIHLLCKTDNRAFIKIQGVQGEDEEDSFQVGTINGDSDFTEYLFDVEDEYRFDRIIIQDGAASGEPINVRYLIYSTGTCEDFVAPVDTSKVPVTTTTKKNNVRAVYTTIFKTAYSMPSGYDNWGWGCSISYSGGAMVINPEEGEYGAVSLKRLSGSFNGGSLRFDMK…
Celsome_006	MKASFALTAIAALAAKASAGCFSERLGYPCCSGNNVVYTDSDGQWGVENGNWCGIGGSTSQSAGCWSQALGYPCCTSTSIPVYTDGDGDWGVENGNWCGIQKGGSSSGGSSSSGGNVTPGEQYTITGNPFAGVKFFINPYYTAEVDGAIAQMSDSSLIAKAKKMKEYSNAIWLDTIKNMNEWLEKNLKTALAEQSGSTKVLTVFVVYDLPGRDCHALASNGELLANDSDAARYKSEYIDVIEEKLKTYKSQPVVLIVEPDSLANMVTNLDSTPACRDSEKYYLDGHAYLIKKLGVLPHVAMYLDIGHAFWLGWDDNREKAGKVYAKVISSGSPGQVRGFASNVANYTPWEDPTLSRGPDTEWNPCPDEKRYIEAMYKDFKSAGIKSVYFIDDTSRNGHK…
Celsome_007	MPSIRSAIALLGASAVMAAPMKRSGASQKFAERAMDHYNIITGNGSYQSEYFSPENVPYHSIETLMVEAPDHGHESVSETYSFWVWLEAVNGKLTGDYSGVETAWSYLEKHLIPDSKNQPGMSKYNTSSPATYAPESDDIEDYPAKLEFVNGVVGEDPIAKELSQAYGNWDIYAMHWIIDGDNWYGYGQQGDGKSKPSFINTFQRGASESAWKTVPHPCWETMKWGGKNGFLDLFTLDNSYAKQWRYTAAPDADARAIQAAYFGWLWAQEDGQDLSSVASKAAKLGDYLRYAQYDKYFKKIGNCVDYQRCSAGRGKNSAHYLISWYFAWGGGLQGDWAWRIGSSHTHTGYQSPLAAWILSTQPAFKPKSSNGAKDWATSMDRQLELFRWLQTPEGCIAG…
Celsome_008	MKFAVVLTAIAAVAAKASAASCFSQKLGYPCCNGNIVVYTDSDGKWGVENGQWCGMPNGQAATSCWANALNYPCCKTTTEVVLTDNDGKWGIENNEWCGINSSSSSGNNNNNNQQQQQPQEPTYSFGYALKNTPVPSSGCGKNLSLPKTGSFEFKWGNNKRTVRIDIPDNYDKSKPYRLVFGMHCMGGWAGGVQQEGYYGLKPLDTGKTTIFVAPEGNGQQLPWGEADYYMFDELLAKLKGDLCIDESRVFSTGFSYGSMFSNGLSWNHQKVLRGVAVYETAERNIWLPKHTGEPIGWMGVLGFDDGLCTPEMGRHARDIILEHNSENGAAVKERAEEATPGGPHKCYDYKTVDQRFPVRWCTQSGGHLWDHKDPGQYQSWVPQATWEFINKF
Celsome_009	MKLTKLVSTLIFATLTVAHTDFIKDGNRAELFEIMDHEVPEFRITLPPNEYQTFKTEINSGGGFFKRQWNWGNNGGNNNWGNGGFGGNNWGNNGGNNGGFGGFGGFGGFGGGGFGGGGFGFGQKENYKTKNATMVVNINGGQKSFDKVTFGIGGSSSRNYARQAFNLKIRGKNDLYGRQQFRIRSEAREATYLRSKLACDLHNRLGLTSISANYITLYVNNEYWGFYVLMDAPKPSWAELEFGDKDTTHLFKCKSGGLTLTSSTSNCENENDEATDRSEWNSFISNLDRANSASEADRFFDVDQFLYEMAYEYLSGSWDHYLNTGHNFAVYKKPDNYGGKWTMVHYDFDGDFGQDVCAVEFAGSINSNKDYPSWSFEDWSTKKSHLLDICIKKDRTRFN…
Celsome_010	MKASIATAAAVALAAKASAACWSQSLGYPCCSSASAKVEYTDADGKWGIENGNWCGIPAATSSASCWAKPLGYNCCTSTTQAVYTDSDGKWGVENGDWCGIVAGSSPSTGGNTSYDDSNPSIGSQYTHSGNPFKGHKFFINPYYTAEVDAAIAQMSDSSLIAKAEKMKEYSNAIWLDNIENMQNWLERNLKSALAEQNATGQTVLTVFVVYDLPGRDCHALASNGELLANDADAARYKSEYIDVIEEKLKTYISQPVVLIIEPDSLANMVTNISTTPACAASEKYYYDGHAYLIKKLGILPHIAMYLDIGHAFWLGWDDNRLGAGKVYSKVISSGSPGQVRGFASNVANYTPWEDPELSRGPDTEWNSCPDEKRYIEAMYKDFKSAGIKSVYFIEDTSR…
Celsome_011	MKFIELISIALATTSVYAQSFCSSASHSGQSVKETSNKVGSIGGVGYELWADSGNNSATFYSDGSFSCSFNNAKDYLCRSGLSFDSTKTHSQIGHIYADFKLVKQNIRNVDYSYVGIYGWTRNPLVEFYVVDNWLSQYRPGDWVGNKKHGDFTIDGAKYTVYENTRYGPSIDGNTQFKQYFSIRQQARDCGTIDITAHFQQWEKLGMTMGKMHEAKVLGEAGSNGSGTSGTADFPYAKVYIGNGNGNTNTNTNNNNNNNNNNNNNQWGNNPWGNNQWGNNQWGNTGNTNTNTNTGNGKFELLKDYAKDFRIGVAANTMRFNNQAYNEALKAFNYMVAENGCKLSGIQQRQGNYDFSDCDNHYKKAKELGMAFRGHALIWHAYMPSWFENANASTLKNAI…
Celsome_012	MYYTKVVQLLVTVGFVSAQWDWGNQWNWGNQWGNNGGNQMDPWGGNNGGNNNNNNGGYDDDTYVEREKVTPTQFFDENGAYFGPDCDSTNYSGAYYTGDYTSPFKTYLGKTDEEIQKKLDELWNHYFKGDNNSKVFYDQGNEGYILDVNNNDVRSEGMSYGMMIAVQTDHQKEFDKLWNWAKNHMWHKSGSWDGYFAWKRGSNGSGGDDNCAPDGEMYFMMSLLFAANRWNDKKYMDDAQYILKRMWDNSQHSLFNPAYNVITFQPQGNENNFSDPSYDLPAFVDLFSRWSTTNQNKWKAAASATRDHLYKSSNPQSGLFSDYNNFDGTPHSVSYNSNAQKYMYDAMRCAMNFGMDYYLFGTDAKRQTEMAKRIINHFEKDGYQHARFNWDGTGGSEQY…
Celsome_013	MKLAFTSCIALAAAVAKVSASCWAQSQGYSCCSNPGSTKVEFTDASGNWGIENGNWCGIDYSYNNGNQATQQCTGNGSYPCCNTCSVTYTDSDGKWGFENGNWCGIKNSCNSQQQNNSQCTGNGSYPCCNTCSVTYTDSDGKWGFENGNWCGIKNSCNSQQQTTQRTTQRTTTQQSQPTSSVGASGVPANPPDFSGQTGKTTRYWDCCLASCSWQENTKNAKGPVRSCKMDGITQFTDLSNLWKIKSNCDGGSVAMCNDQQPWAINDKVSYGFVASHEACCTCQKIKFTSGPVAGKQMVVQTTNTGGDLSQNHFDIQMPGGGFGIFDGCTPQWGNTSGWGERYGGIKSISDCNNLPAALQSGCKWRFEWFMNADNPSVVFERVQCPPELTAITGCTPND…
Celsome_014	MKASIALTAAAALAAKASAACWSQNLGYPCCSSSSAKVEYTDADGKWGIENGNWCGIPAATNSASCWAKALGYNCCTSTTQAIYTDSDGKWGVENGDWCGIVTGGSSSNNSSSNNGSYDDSNPSIGSQYTHSGNPFKGHKFFINPYYTAEVDAAIAQMSNSSLIAKAEKMKEYSNAIWLDNIENMQNWLERNLKSALAEQNATGQTVLTVFVVYDLPGRDCHALASNGELLANDADAARYKSEYIDVIEEKLKTYISQPVVLIIEPDSLANMVTNIESTPACAKSEKYYYDGHAYLIKKFGVLPHVSMYLDIGHAFWLGWDDNREKAGKVYSKVISSGSPGQVRGFASNVANYTPWEDPELSRGPETEWNSCPDEKRYIEAMYKDFKSAGIKSVYFIED…
Celsome_015	MKSFSVLAILATALSTISQTFAAPDPNFHIYLAFGQSNMEGQGPIEGQDRTVDKRFQMISTVSGCNGRQVGNWYDAIPPLANCDGKLGPVDYFGRTLVKKLPQQIKVGVAVVAIAGCDIQLFEKNNYKSYNLQSYMQGRVNAYGGNPYGRLIEMGKKAQQVGVIKGILLHQGETNTGQQNWPNRVKAIYQDMLKDLGLKAEEVPLLAGEVVTSAQGGQCGSMNNIIAQLPKTIPTAHVISAQGLGQQGDGLHFSSAAYRTFGERYATEMLKILGDVKVVDTNPTTTVKKTTTTTKASNPTQGSCWSSSLGFPCCSGKVVVEYTDASGRWGIQNNNWCGIVNSNTSTCWAKALGYNCCSTNTCRNAVYNDTDGQWDIENNQWCGISTANTLC
Celsome_016	MKSSKVISLLLSLASAGVISAQSFCSNAKHSGESVKVTSNKVGSIGNIGYELWADSGNNSATFYSDGSLSCSFQNAKDYLCRSGLSFDSTKTHDQIGHMYADFKLVKQNIQNVDYSYVGVYGWSRDPLVEYYVVDNWLSQWRPGDWVGNKKHGDFTIDGAKYTVYENTRYGPSIDGDTQFKQFFSIRQQARDCGTIDITAHFQQWEKLGMKLGKMHEAKVLGEAGSNGSGTTGTADFPYAKVYIEGANNNSNTNTGNNNNTGSCSAKITSQGYKCCSSSCVPSYTDGDGDWAIENGEWCGCGNGSAQQPSTGSCSANILAQGYKCCSAGCQVIYTDNDGTWGAENGEWCGCGGSSSQSSGSCSANILAQGYKCCSAGCQVVYTDNDGTWGVENNEWCGC…
Celsome_017	MKTSIALTAVAALAAKASAACWSQNLGYPCCSSSSAQVWFTDNDGEWGVENGDWCGIPKAESCWSQPLGYPCCTSTSTAVYTDNDGAWGIENGDWCGIVSGSGSTTGNTGSTGDLTIGAQYTHSGNPFKGHKFFINPYYTAEVDAAIAQMSNSSLIAKAKKMKEYSNAIWLDTINNMNEWLEKNLKYALAEQNETGKTVLTVF
Celsome_018	MRSTQALGLTALLVAKVLASCQEGYECCSSCNVIYTDDDGNWGVENDQWCGIDEEKCSGSGATEKCFSSKLGYPCCTSTTDVITEDEDGKWGLENGDWCGIQETSAAEEDDCGEYGCCAHCNAIYEDEDGLWGVSNGEWCKIKKNCSASATTTKSNNTKTTKPTSQGVTRTTLENGGVLESGVFTTLPPSHTQPPYPHAENTGLASCGAKWTLVDNVCVAMYCEDDLSSENCDECGGVAGENGCVAVDSSLCKSGIWEEVHDAQDQPWKFSRSTHFGLTYGGACGFGLYGLCTTKYNETGELCMRFCDKYPDLCADPPNISLRGNFCAPNGNYYTQFWSSLPGDYDNYLSCGECYEVERTQPDGSSYPEGEGTDNILLQVVDSCPCTANAKWCCGSGVD…
Celsome_019	MPSIRSALALLGATAVLAAPMTKRASDEYAQRAIDHYNKITGNGSYQSEYFSPENVPYHSVETLMVEAPDHGHESVSETYSFWVWLEAVNGKLTGDYSGVETAWSYLEKHLIPDSKNQPGNSKYNPSSPATYAPEDDDIENYPAKLVFQDGIVGEDPIAKELQQAYGNWDIYAMHWIIDGDNWYGYGQQGDGKSKPSFINTFQRGPSESTWKTVPHPCWETMKWGGRNGFLDLFTGDNSYAKQWRYTAAPDADARAIQAAYFGWLWAQEDGQDLSSVASKAAKLGDYLRYAQYDKYFKKIGNCVDYQRCSAGRGKNSAHYLISWYFAWGGGLQGDWAWRIGSSHTHTGYQSPLAAWILSTQPAFKPKSSNGAKDWATSMDRQLELFRWLQTPEGCIAGG…
Celsome_020	MRLSFASIGLILAVVFKTSAAADVPLVYPKENMGESCKAPTLPNPSQCPNVQKLPDPFEWSNGSGRVKTLAEWECRRNEIKAEIENYELGKKPAPPTNIKASYSGGTLTVTVNDNGGSLTLTSKISVPSGNGPFPIIIGMNSNTGSLSASQFNGFIQVPFNHDQCAQYSMSGQKNTNSPFYKLYPNLKQAGDYIAWSWGISRLIDGLEQVKNQIHADMEHIGVTGCSYAGKMALFGGAFDERIALTIPQESGGGGINSWRVSDTIGNVEKIDNTNYSWFMQALKNNFGSGKSTRLPYDHHELIAMVAPRAFFTMGNPDYEWLGDKSGYTSAMAALEVWKAMGVEDRFGFNFVGNHMHCSAANSQVSDVNKFIDRFLRGKNTNTSNMLSSSVTNDYNSWI…
Celsome_021	MKASIALTAIAALAAKASAACWSQNLGYPCCSSSNAKVEYTDSDGNWGIENGNWCGIPKAQQASCWAQALGYSCCKTTSVAVYTDNDGKWGVENGDWCGIVSGSTPSTGGNTSYDDSNPSIGSQYTHSGNPFAGHKFFINPYYTAEVDAAIAQMSDSSLIAKAEKMKEYSNAIWLDNIENMQNWLERNLKSALAEQNATGKTVLTVFVVYDLPGRDCHALASNGELLANDADAARYKSEYIDVIEEKLKTYISQPVVLIIEPDSLANMVTNLSSTPACAASEKYYLDGHAYLIKKLGVLPHIAMYLDIGHAFWLGWDDNRLGASKVYSKVISSGSPGKVRGFASNVANYTPWEDPELSRGPDTEWNSCPDEKRYIEAMYKDFTSAGIKSVYFIEDTSRN…
Celsome_022	MRSYALLSLVASALTGKVLADCFSTKLGYPCCTSTTQVVYTDNDGNWGVENNDWCGLNSCWANALGYPCCTSTTQVVFTDNDGNWGVENNDWCGLTNNGQQVSKTTTTIKKTTTTTQKPQQTQNVVDCSGKTLKSNTNLTINGRKVIVKFPNGYKGDKAVPLLINYHPIMGSASQWEGGSQTAKAALNDGAIVAFMDGAQGPMGQAWNVGPCCTDADDVTYTRNFIKEITQKACVDPKRIYAAGFSMGGGMSNYAGCYLSDVIAAAAPSAFDLAKEIVDSGKCKPSRPFPILNFRGTSDNVVMYNGGLSQVVPGKPITFMGAKNNLKEWAKMNGCTGSPKSNTPGNNCEMYENCNGGVKVGLCTINGGGHSEGDGKMGWDFLKQFTL
Celsome_023	MRLYQKLIAVCAFVAPMVNAFEIKTRLWSESEDLAKAFVEEMTLDEKINMVTGSENSFGPCVGYIPPIERLGFKGLCLQDGPAGVRSAKHSTTFPSGLNIASTFDQNLMKKLGVALGEECRAKGVNVILGPAMNMYRSPAAGRNWEGYGEDTFLATVASKNVVAGIQSQGVFATAKHFAGNEQEYKRESSNSIIDERVLQEVYFPPFKAAVVSGAGAFMSAYNDLNGIPSANNTYLLNQVLKKQFKFHGFVTSDWWGTKDKYEITNGLDVNMPGGKQWGPTEKESYWGEELKAAIESEEIDISYLDEACERILTMMYKYKQMDDFPELNLDADGTEGHTELVREAAAASVVLLKNDKDILPISGKKYGKIAIIGDGALPTKLCTDNGCTQGKMSGVVAL…
Celsome_024	MKLFYFITLFTYIVATSLVAADITLTAGPVSCNYKNKDLDDEYNPNSDVSIKCNGNSCTVNGSGATASSGKVTITSAGTYIVQGSLNGQVLIEATKEDFIHLVLNSVTIKSTNGPAIYGTAASKVVITLVGDNTLSDSNNYSAVNGEPDACIFIDSDVSINGSGSINVTGNYNDAIRCKKDLKLISGKITIPKATQRGIKAKNSICILDADIDITSQNSAIKVTKDDDPEKGFVVIDGGKINISTGKDAIHAETHLTIRDGYINVKKCEEGIEGQMVDILGGEIHVFAYNDAINAGKIGSGDKSANPFADFGAGNDGSVYINIVGGKVYVDAEGSDIDGIDANGVLYIGGNAEVYSSVNKGTIYGFYAALDADGANSICPGATVVALGTSGGNGGFFKR…
Celsome_025	MKASIALTAAAALAAKASAACWSQNLGYPCCSSSSAKVEYTDADGKWGIENGNWCGIPAATNSASCWAKALGYNCCTSTTQAEYTDADGKWGIENGNWCGIVTGSSPSTGGNTSYDDSNPSIGSQYTHS
Celsome_026	MKLGKMHEAKVLGEAGSNGAGTSGTADFPYAKVYIGQGNGNTNTGNTNTNTNTNNGNNYNNNNVPQNNNQNNNWGFGWSDFDWGWMFGGNNNNNNNNNNNNNSNNNSNINNNNTNSNNNNNSNQNTGNASGSCPATFTSLGYSCCKSENCMVYYQDESGDWGVENGEWCGCVKGSSSNSSTCSKSITSQGYSCCSSDCVTIYSDVSGNWGVENGDWCGCINKPNTKCSSKILALGYSCCADPNCEVYFQDESGDWGYESDWCGCGEDKSESKTTTTKKATTTNKATTTTKASQPTSNTNFCSASGHSGDSVKVTSNKVGSINGVGYELWADSGNNSATFYADGSLSCSFQNAKDYLCRSGLSFDSTKTHDQIGHMYADFKLVKQNIRNVDYSYVGIYGW…
Celsome_027	MPSIRTALTLLSASAAVIAAPAMKKRANDVYAQRAIEHYNIMTGNGSYNSEYFSPENVPYHSVETLMVEAPDHGHESVSETYSFWIWLEAVNGKLTGDYSGVETAWSYLEKHMIPDSKNQPGNSKYNPSSPATYAAEHDDIDGYPSELIFQNGIVGEDPIAKELSQAYGNWDIYAMHWIIDGDNWYGYGQQGDGKSKPSFINTFQRGPSESTWKTVPHPCWEAMKWGGRNGFLDLFTVDNSYAKQWRYTAAPDADARAIQAAYFAWLWADEDGVNLSSVASNAAKLGDYLRYAQYDKYFKKIGNCVGYQQCSAGSGKNSAHYLISWYFAWGGGLQGDWAWRIGSSHTHTGYQSPLAAWILSTQSAFKPKSATGAKDWATSMERQLELFRWLQTPEGCIA…
Celsome_028	MRILNVLSLTGLVIAGTNALDCWANKLGYDCCKTSKEVYEDVEGKWGVENGNWCGIVEEEPTTTVVELVEEPTEPAVDVEEPTEPVELEPIRDISSIELIKEMRFGWNLGNTLDAECTSWMDYEEDPIGSETCWGNVKTNEDIFKTLMDNQFNVFRIPTTWTGHIGEAPEYKINEQWMKRVHEIVDYPYKNGAFVILNIHHETWNHAFAETVDEAKVELAQVWKQIAEEFKGYGERLIFEGQNEPRKNGTPVEWNGGDKEGWDVVNAMNAVFLETVRSSGGNNAKRHLMIPPYAAACNENSFKNFDFPEDDDKVIASVHAYSPYNFALNNGEGAVDKFDASGKNELDWNINLMKKRFVDQGIPMILGEYGAMNRDNEEERAAWAEYYMEKITALGVPQV…
Celsome_029	MKASIALTAITAFAAKASAACWSQNLGYPCCSSSSAQVWFTDNDGEWGVENGNWCGIPKASQQAACWAQALGYSCCKTTSTAVYTDNDGDWGVENGDWCGIVSGSGSTTGNTGSTGTGDLTIGAQYTHSGNPFAGHKLFINPYYTAEVDAAIAQMSNSSLIAKAKKMKEYSNAIWLDTINNMNEWLEKNLKYALAEQNETGKTVLTVFVVYDLPGRDCHALASNGELLANDGDWARYKSEYIDVIEEKLKTYKSQPVVLIVEPDSLANMV
Celsome_030	MQFKNALLATALLVSVKACSFLPDYPCCQPGAEVVYVDETGNWGVENGNWCGIEPEQPTSGASCWSLPDYPCCNGNDIVYSDESGDWGVENGEWCGIVKQATTQKTTQRTTQKTTQKSTVQPTKTQNNGSYTMKPFEAVCTVNTDQTDCVEAWKQCGGAGMEEKCCQAGTTCKGSEGYKQCEPDVNAELRPATGKGPHGQKWCDTCTVYNEQDGFLWGWEDGKACEIKMCECNDILNNDYMDWEHEYPIGKKVGTTTRYWDCCKPSCSWPEKALVTQPVQQCKIDGITPITNYSAKSGCEGGESYMCLNQQPWAVSEVLSYGYAAASIEGLTEADWCCRCYAITFTEGPARGKQLVVQVTNTGGDLGANHFDLQIPGGGVGIFNGCSTQFNTDTDGWGN…
Celsome_031	MKASFALTAIAALAAKASASCFSERLGYPCCSGNNVVYTDSDGQWGVENGNWCGIGGSTSQSAGCWSQALGYPCCTSTSIPVYTDGDGDWGVENGNWCGIQKGGSSSGGSSSSGGNVTPGEQYTITGNPFSGVKFFINPYYTAEVDGAIAQMSDSSLIAKAKKMKEYSNAIWLDTIKNMNEWLEKNLKTALAEQSGSTKVLTVFVVYDLPGRDCHALASNGELLANDSDAARYKSEYIDVIEEKLKTYKSQPVVLIVEPDSLANMVTNIESTPACAASEKYYLDAHAYLIKKLGVLPHVAMYLDIGHAFWLGWDDNREKAGKVYSKAIASGSPGKVRGFASNVSNYTPWEDPTLSRGPDTEWNSCPDEKRYIQAMYKDFTSAGIKSVYFIEDTSRNGHK…
Celsome_032	MNKLTIFTILSALVTMAKADCFSTSMGYPCCSGCEDIYEDDDGKWGVENDDWCGIDEAKCNPSSNNDASCWSLPDYPCCEGDTVIYSDESGDWGVENDEWCGIVKSSATTSKEPTKTTTKKSTSTSSSSTEVLYPQYEEMECTPPDVFSYGQCCHGEDIEAYGKCGGKDWTGSTCCMVGTSCKEVNEWVSLCEPDPTAPIRPAVGPVGVHGKPWCKLPNCVVTENQMGYNWGYDVVNDEGCEIPEYECYDLINKTWGPQEYPVGTEKGVTTRYYDCCKPSCSWPGKADVTQPVRQCAMDGKTLLTDFSSPSACQTDVEGISHMCEDQQPWAVSDVLSYGFAAAALPGGESVSCCACYAITFSEPPIRGKQIVVQVTNTGADVGSNQFDLQIPGGGVGIF…
Celsome_033	MKTVLFLLFVTVFSAFASANDVFSGIETAKSLKDLKNHNPLSTLKYSADPGVMVYDGRVYVYGTNDGHADELGDNPEDNTYQQINTINVMSSDDLINWVDHGSIPAAGENGAAKWAVNSWAPAAAHKKINGKEKFFLYFANSGNGVGVLSSDSPTGPFVDPIGGPLVSFDVPNCGDIVWLFDPAVFVDDDGTGYLYFGGGVPEGQASDPRTTRAAKLGDDMISIDGIPQTIEAPWVFEDSGINKVGDSYVYSYCVNWDNGPYGNAKIAYMTSENPLGPFTFQGTLLNNPGDFFGTTGNNHHTIIEFKGKWYIFYHAEWLNVQVYGSQKGYRTTHVDELPFFNGNFRNATGTLAGVEQLSNVDAYSTNYASMMAWQAGVSVYGLGHTTVTYRKGTWTGVS…
Celsome_034	MKFSKILTALLTCGPALIKAASQDYARHLELSILFYEAQRSGKLPANNRIFWRHDSMVDAGKDNKVDLTGGYYDAGDNVKFNFPQASALTLLAWGAYKWKDGYKEAGQWDYMKDLLKWGMDYFIRCHTDKYVLYGQVGNGSLDHGAWVAPEDIDYEYPSYKITASAPGSDLAAETSASMVAASLAFRDEDPTYADTLLKHGRELYEFAEKYQGTYDKSITDAKGYYRSYSGFNDELVWGAAMLYAATGEQTYKDKVDKIWNTPYGELDPDRFLGSTGPISWDDKKAAAYALMAITTGESKYIEESTRHSDLMVNYPTTPGGLWYDTNLSMWASNRYAANAAFTVAMLATSMDANDSKRKEYVAFVKKQIDYILGDNPAKVDYVVGADPSSPKAVHHRGA…
Celsome_035	MRKYTIISVVSALVGMAQAACWSSAIGYKCCQKCDIVTEDNSGKWGIENNEWCGIDDSVCNNNSSNASCWSLPSYPCCQGDSIAYSDASGDWGIENGQWCGIVKKSNQQQQASCWTEPDYPCCKGSNVAIAYSDSQGDWGVENGQWCGIQKNNNNQNNQNQNNQQNNNNNQNAQEDQNLPKFSMESGFYEAKDSLTLTLSGSGTVYYTLDSSNPTTSSTAKTYSGAIKMYDHTVDENVYSKYQHQDNSPYSITLQNPYVASPVKFDKVTVVRAAVKLSNGSWSPVVTKTFIIMDQNKLQYYKNIPVVSLVTDPKNLFDKDKGIYVCGQQYLDWKRGPNYNPSKSEWDFDNVANFFSKGKEWERDASISIFRNGKEALTQDVGIRIKGASTRNHHVKGFN…
Celsome_036	MKFSTIITAIAALVAPMTAVAKSQDYARHLELSLLFYEAQRSGKLPENNRIYWRHDSLVDAGADNGVDLSGGYYDAGDNAKFNFPGAATMTLLAWSGIDYAEGYKSAGQWEYILDAVRWGADYFMKCHTGKNELYAQVGDGNTDHAFWYPPEYVKYDYPSFKVTAEKPGSEVAGETAAFLAAASILFKDEDSSYSAKLLKHAKEIYEFADTYRGDYTGAIPGVVSFYSTYSGYNDELAWGAAWLLRATGDESYLNKYNVIANKKYESYDPKKFSGATGPISWDDKRPGCYILIAMVTGDENRIKEAYNYCDAVLTQPKTPGGLWYDDGLSMWGSNRYASNAASMLAMFANYLPKSDPKRAKYVEFVQQQTNYILGDNPAKINYVVGAEANSPKAVHHRG…
Celsome_037	MKFTDLASALLFVTLTTAHTNFIKDGNRAKLFELLDNEVPDFRITIPDEEFVQLKNEVGYLSALKKRQWGDGNWGDGNFDFGNFDFGNFDFGDFDFGALDFGQEDNYKVKDASMITEINGKKKSFDKVTFSVGGSSSRTYARQAFNLKIRSKGDLYGRKQFRIRSEAREATLLRSKLACDIHNYFGMPSISANYISLYINDEYWGFYLLMDAPKPSWAELEYDDENTTHIYKCKQGGNALTYKSCATACVNENEEAIDNSEWESILTALDNAKSAEDIEDIFDVDQFLYEMAYEYLSGSWDHFLSSGHNFIMYKMPEAYGGKWTMILYDFDADFGQDVCALEFMGSVKDDKDYPSWSWKDWNNKPRHIVDILINNDRTRFTKVMKKMIDEVFNPEVLFE…
Celsome_038	NKKHGDFVIDGATYTVYENTRYGPSIDGDTQFKQYFSIRQQARDCGKIDITAHFQQWEKLGMKLGKMHEAKVLGEAGSNGSGTSGTADFPYAKVYIGDGNSGNSNSNTGNSFGGNTGNTQTGNNQSSNNQSNSSASCPASITKQGYKCCKAGCEVIYTDADGDWGVENNEWCGCGNRTTSSASGTCSAKITSQGYKCCSAGCVIYYTDADGDWGVENNQWCGCGGGNSNTNNNNTSNNNNNNNNNQSSSSNASNTNYCSSAKHSGTSVTEYSNKVGSISGIGYELWADSGNNSATFYSDGSFSCSFQNAKDYLCRSGLSFDSTKTHD
Celsome_039	MKFLSAALLLVGIGSKVALAYDECQGCNVVYVDDSKWGVENNDWCLIGSKCENKSDNNCFSFPEYMCCEGCEVVEETAEGKWGIEKNNWCGIKDSCFSGNSNATGGNSSNVKFSDGWYTIKNTGSGKYLQVSNGRAGDSANVVIGSSAQKWKLTNVDNGYVTLVSMYGNYMLDVANGDSKNGANLQIYTSHGGDAQQFIFLNTSKNNVYVIGTKASSGTKVLDIESEGTADGSNILQWENGEKSNQTWVIESTSAPSEEEINPPRPSSNFSYVANMQFKEAPYNYQQPCQQAGRIIKESYNGVNGGNTLNVYLPYGYDKNKQYNIFYLMHGGGENENTIFSDDVKLQNILDHQIMNGELEPLIVVTPTFNKCEARTFYKEFRESVIPFVEGKYSTYAKS…
Celsome_040	MKFQKIVSAIAALVAPMAVVAKSQDYARHIELSLLFYEAQRSGKLPENNRVYWRHDSLLDAGADNGVDLTGGYYDAGDNVKFNFPGAAALTLLAWSGIDYADGYKEAGQWDYILDAVRWGADYFVKCHTGKNELYVQVGKGATDHGFWYPPEYVQYDHPSYKITAAAPGSEVAGDTASFLAAASILFKDIDSSYSSNLLKHAIEIYDFADSYRGEYIKAVPDAQGFYSNWSGYNDELAFGALWLYRATGESKYMDKFSKIADASYGEQDTKAYGTCTGPISWDDKRPGAYILAAIITGDEKRMKQASWYCDNVLTQPKTPGGLWYDANLSKWASNRYASNAAAMVAMYANYLPSSDSKRSKYVDFVKKQTDYILGDNPAKINYVVGAEANSPKAVHHRG…
Celsome_041	MKMLLNSTLLLLLHFIVKSEAQYSTCKNTCSVEYEDDSKWGIENNDWCIIPDSCFESNTCWASSLGYDCCEGCDIITTDEYGEWGIENGEWCGILSSCSQSTASCWAGALGYPCCEGCDVVYTDNDGKWGYEDDWCGIKESCSATTTKKTTTTTSKKTTTTTTKAPTPTQKCRCQYEACGPGICCGAGMSCVEKDGYAQCEPDPNAELRPATDCEIGPHFGQWCQGCLVTDTQTDGSLWGWENKSPCEIKPYECNEFLNASWEDAEHHWPIGEAKGSTTRYWDCCKPSCAWPGKFEYKTNIKLCNADNSPLLDNNLISGCEGGPTYTCEEQTPWAVDEVTAYGFAAANIPGLTEADWCCTCYALTFTSFPIKGKQMIVQISNTGGDLGEGHFDIQIPGG…
Celsome_042	MKFQKIITSIAALAAPMAVVAKSQDYARHIELSLLFYEAQRSGKLPEDNRIYWRHDSMLDAGADNGVDLTGGYYDAGDNVKFNFPAAAALTLLAWSGIDYAEGYKEAGQWKYLLDAVRWGADYFMKCHTGKNELYAQVGKGTTDHSYWYPPEYASYDHPSFKLTASAPGTEVSADTASFLAASYLLFKDEDPSYASKCLQHSKEIYDFADTYRGDYIGSIPDVSGFYSTWSGYNDELAFGALWLYRATGSESYMKKFEAIADAVYGAQDTKAYGTCTGPISWDDKRPGAYILAAILTGDEKRLAKAYDYCDNVLTQPRTPGGLWYDSNLSKWASNRYASNAAAMLAMLANYLPEGDARRAKYVDFVKSQTDYILGDNPAGVNYVVGAEANSPVAVHHRG…
Celsome_043	MDFMKRNFILTLVSLCSFLLVQASIPGFEISISKSWTGDTTTYSQAEGKIVNASKLKLNNWYIEVPFDPDHQKFQGSWGCEVEEKEDKLVLTGEVTNKTLKVLTETTFGFIIASTGVKFDVESAVLYTQTKSVPNHTEADGSDDSSDMNIGLPYENNRYFPESMDVDDIKAAATAMNVAEVKAVIYKEINEHWDVISEYLNTDDMFKVFALFLGWASRESTLNAGVETAQEDGFGVNSAHAYGPFQTAVTAFYGCDPTFDQEDDVPELYWYTLSERNFFDPYISTHMGIRKLIHFVKEAVAFENTGIDIIRCALKGFNSGHANPMQESEKGTGYSDEIGALAGWYYKTHHFDDEVYTWTGDARVDRSDPWAWWDNAEPYTNLKVVVRVVNPEDGTTATY…
Celsome_044	MRSYLKKISILAIAAAAASAELVKRDPYWIKMADVIQQVRPDFYYGVATTKSFFSNPKYKDIISTYNLHTGGNECKFYTIQGTQTFNTKQCDDSIAFAKKFGAKFRGHNLFWPANSPDWFKNYSDDIEEVKAYYLDYVAKVLDHYKDEEDIIYWDVVNESVTDDSTIDKYKLRYGSDRSNEFKGWDTYTEDIFTLAREHTNPNVKLIYNDYNAENNNGNFNGKTGAVYKYIKEMKEKGIPIDGVGLQMHISCNYTPNYEQLTELIDMYKEIGVEVHVTEIDVSMKNCKTHDQQRKLYMDVFRACFDNENCKVFTVWGAYDTESWIGASNVPLPFDDDMYPKDIYFDMLEYVMKQLPEDATYPTPTVTKPVAEPTSAENELKNAKYIVKPGEFMLNAAWQ…
Celsome_045	MRFGWNLGNTLDAECTSWMDYEEDPIGSETCWGNVKTNEDIFKTLMDNQFNVFRIPTTWTGHIGEAPEYKINEQWMKRVHEIVDYPYKNGAFVILNIHHETWNHAFAETVDEAKVELAQVWKQIAEEFKGYGERLIFEGQNEPRKNGTPVEWNGGDKEGWDVVNAMNAVFLETVRSSGGNNAKRHLMIPPYAAACNENSFKNFDFPEDDDKVIASVHAYSPYNFALNNGEGAVDKFDASGKNELDWNINLMKKRFVDQGIPMILGEYGAMNRDNEEERAAWAEYYMEKITALGVPQVWWDNGVFEGEGERFGLIDRKNLKIVYPSIVAALQKGRGLEVNVLHAIEPKTETTTIVEEPTEPAVDVEEPTEPVELEPIRDISSLELIKEMRFGWNLGNTLD…
Celsome_046	MKCLTAFAMIAALAAKASADCFSTKLGYPCCKAGTQAVYTDADGDWGVENGDWCGIGGSSSSSASCWAQALGYPCCKNTKDVVTTDSDGDWGIENGDWCGIPKGQSQNNNNNNNNNNNNNNNNNNNNNNNNNNSSSNNSSGNVPYVPSNGMTGPSGYPWCSRCEVTSDGETQFGWEMYRLCEIDQEYCAHPNYDEYGNVIDRETDPRFINLKGKSGQTTRYWDCCKPSCAWNYKAAVTKPVNSCDVNGNHISIEYTTSGCGGGSAFMCVDQQPWAINDQLSYGFAAASIEGQGEEDWCCACYKITFTSTSIAGKQMIVQVTNTGDDLGKNHFDIQMPGGGLGLFDGCSAQFNTDASLWGERYGGFTDGSQCSILPKSLQPGCEWRFGWFENADNPKMNF…
Celsome_047	MKFSNILSLLFVGYEAVHAYSDCKNCRVVTVEDGVSWGVENNDWCVIKSSICNKNDSKNQCFSYPDYPCCSGCDAIYEDDDGKWGVENNDWCGIKDSCFKSSNDAGIADDYYDENRQLICKSPLITNMYTADPAPMVYGDTLYLYTTHDENNLKNNFYTMLDWYVFSTKDMVNWTNHGKIFSLDDISWADDRAWAPQAIERNGKFYLYCPVHKTNGGMAIAVGVSDKPTGPFKDIGHPLVDEGDWNDIDPTVFIDDDGQAYLYFGNPELRYVLLNEDMISINKSVGVKKIKMTEEAFGKGSHDTGTTYGEGPYFYKRNGIYYMAYAAFRQGKNIESLGYSTSTSPTGPWKYGGPLMTEEGGAFTVHPGIVDFKGHSYLFYHTGELPGGGDFHRSVGFAE…
Celsome_048	MQFKNALLATALLVSVKACSFLPDYPCCQPGAEVVYVDETGNWGVENGNWCGIEPEQPTSGASCWSLPDYPCCNGNDIVYSDESGDWGVENGEWCGIVKQATTQKTTQRTTQK
Celsome_049	MKVQNILVALSCGLFSQVLATSWSEADQKAKTFMSDLSESEKIDIVTGYLNMQGTCVGNIKPLDRKNFKGLCLQDGPAGVRFNGGTSTTWQAGINSAATFNKELLYQIGKDQGAEFYAKGINVALAPSMNILRAPASGRVWENFGEDPYLSGVCGTQITKGYQDSGVIVAAKHFVANDVEHNREASTSNMDEQTLMEIHIEPFYRTIKDGDAGSVMASYNAVNDVYVVQNKKILTEILKEQIGFQGFVMSDWWAIHDLEGSFNAGMDMNMPGGKAWGPDYINNSFWGSNISTAIKNGKVNKSRLDDAVNRIIRTLYRFDQMSGYPNVNLKAQSMHADTNRQAAIESTILLKNADSILPLTKKYKKIAIIGKDADKAQSCGDTACTNGNIIQGWGSGTTD…
Celsome_050	MNLKNILLTLAAASSALALTSQQVIGEMGLGWNLGNTLEAFGDWINGSTVNQFETAWGNPAATEQLIGAIKDNGFNSIRIPVAWSNLMSSDYTINSNLLKRVKEVVSWVTNKNMYAIINIHYDGGWFEQFGTSQSTQANQKFNKIWTQVSSYFKDFDEHLIFESLNEEGCWNDVWNRWSNAGDKNKAYGTLNNLNQQFVDIVRNSGGNNKNRHLLLAGYCTDIDLTVDSAFKIPSDSSNRLMVSVHYYTPSTFTILEKDEDWGKFAGSWGTDAEVKALIADFDKLKKRFVDNGIPVIIGEYGTVLTNKNKDSVHKYLFTCAQYATSLGMCPMLWDNGDHFDRKGLKFKDSEIGDFYKHHGPLVTTISSNSGSNNNNNNASSSSCWSEPEYPCCKESCTV…
Celsome_051	MKNIYFSLVLLVASYVSASVANLKDGWYFIKNPSTGKYLQVRDEEGKNVANIEIGSGRKSDGQKWKLTNVGDGYVTLTSALGEYNIDIANGEDKNGANVQIYEAYGGDAQQFVIMTTSTDNAYSIGTKASSGDKVIDIEGGYSTDGTNVCQWKSNSGPNQVWIFESAGCWAEALGYECCSTCQPSQYKDESGEWGVENGEWCGITNDNCCALGYPCCQSTSSVVFTDNTGKWGIENNDWCEIKEKPKTTTTNSPAPAPTSSDNNNEQTYSFGYALKNKPVPSKGCGKSLSLPKTGSFEFSWSGGRRTVRIDIPDNYNNNNPYRLIFGMHCMGGWAGGVQQEGYYGLKPLDTGKTTIFVAPEGNGNQAPWGQGDYTLFDELLSKLTNDLCIDTSRVFSTG…
Celsome_052	MKISFALLAAALTYKTVSASCFSEALGYECCKGCTVITTDESGDWGVENNEWCGIPTSCKGGSSAASCWSLPDYPCCSGTEIIYTDSEGDWGYENDNWCGIVSEKPSATCWSLPDYPCCSGNASVEYEDELGKWGIENGEWCGIKTDNSKTSTTTTKNGKTTTTTKTDYTPTDSKYNKDRKQSPYPEAKGNCGSWALIDNVCCAEYCDNEDSTQGCGTCGGHGSEHCKVVDSFACRSGDRGYDFYDIPNEFHYSRSTHFGLTFGGACGFGLYQVCGSDHNYTGEFATLCDAFCKAYPTLCADPVGRTYRGNFAAPQGNYYTQFWGSLEGDQDNYLSCGECFEVYRTKEDGSDYKPGEEGYQPPVLLSVIDSCPCSANGKWCCGSEWDQCQEIDFKYGCP…
Celsome_053	MKTALFAYFFLISLAWINVAFGAGANSFNGVTIGKSLKPLTNHNPLMTYRYGADPGVFVYDGRVYVFTTNDGDVDLTNKNIAENTYSHIQTLNLISSADLVNWTDHGSISVAGNNGAAKWAQYSWAPCATYKKINGKDKFFLYFANNANGIGVLTSDSPTGPWKDPIGKALITRQTPNCNVEWLFDPAVFVDDDGKGYLYFGGGVPTGQDANPKTIRVVQLGDDMTSIVGTPQLIDAPYVFEDSGINKIGNTYIYSYCTNWANGPYGSANIAYMTSSSPMGPFKMQKSCFKNPGEYFGNYGNNHHTMIEFKGKNYIFYHTEWLNKEVFGTQKGYRTSHVDEMPVVNGGYGMAKGTLTGVQQLEDVDGTSLNLAASFAWQSGIKIKGQGAVTTVEIPRGG…
Celsome_054	MRSFKFFALTLAAIVGSTFGAKKGSESSFTYMSGTTPFKYSEFKDIVIYGDSYTTVSTNYNTMEYTGENLSKGKNWPQHLIDPIHPMKMWNFAANGAVVDARIVGQYTPMTEQYSYFLKHMGKGQKFNTWKGETTLFTIWFGINDLLSKRGTGTSVDEQIATSMFEMIEGMYNEGGRNFMIFFVPDVSKSPLYYGNETQKTYIPAYNQILNKYAMMYQASHPDTNFFVYNTFSEFEYIMENKSEYGLTNITDVCQTGFGFGGFQWGGQSNCDEKTYFWADNLHPSPKVHEALAYDIDKFLSTNEKNQQLVNGNNNNQDQDSCWSEELGYPCCTSTTKVVYTDESGNWGVENNNWCG
Celsome_055	MRISNVLLLSAALVISKASACIPDCWAEKLGFKCCENEDLKVEYTDENGDWGVENGDWCGILRVNPYVNCLPAPKTTTTTKTAAPTTSNVPNCQFYNCISITSIGEDGTLYSKNDHGTCKMNLKDSSCKRSIEYYAKPVLLGYPLCKEKHEDDLVRDEDGYWAIEDGNWCGVQVCPRCEVESIDKYGNIWGTDGANGNKCIVDKESSECNYTLQTTCRSAKVGYKCCKETTEVVARDSLGFWGVENGQWCGLNNPFPCAHYTELGYKCCDEIKVNFNNLTFTKDGIFTTVNKETCGVSNDK
Celsome_056	MKSFIFLLFVTVFSAFASAAESDFNGIRTAKSYKDIKNHNPVNTLKFSADPGVMVYDGRVYVYATDDGHVDQLGNNPETNTYGQINTINVMSSDDLVNWIDHGSIPAAGRNGAAKWANNSWAPTAAHKKINGKEKFFLYFANSGNGIGVLSSDSPTGPFTDPLGGPIISRSLPNCNNIVWLFDPAVFVDDDGTGYIYFGGGVPEGQSSNPKTVRAAKLSDDMIRISGTPQTIDAPWVFEDSGIHKYGDTYFYSYCTNWDNGPYGNAKIAYMTSKSPLGPFTYQGTLFNNPGEFFGTTGNNHHTIIEFKGKWYIFYHAEWLNRQVYGTQKGYRTTHVDELPFSNGRYGNAKGSLTGVNQLFKVNAYNTNYASMMAWQAGVSVNGLGHTTVSYNRGDWTGV…
Celsome_057	MVFKKIISVAMMSFIGKAVADCSSSFKNQGYSCCKGCSVVDTDATGDWGVENGQWCGIDTQACKQQNSSCWAAAEGYACCSSGTPVTLTDSKGKWGIENGQWCGIVNEPVSDPSCWASSEGYKCCQNTCDAIYSEGSKKWGFENGDWCGIVDNRCISVPTNIPTQSQPSQPTGNAGADGSCTKGPCTQTAPGWTPGNDSVLPGYLSTKGKYIVDEKGRKVILGGLSWFGGETTNLSPHGLWANSLENFIKIVKDHGYNHLRYPWTNEMLFPGAETQSVDQVNNPDLANLSPLEVMDAVIDACGKAGLKVYLDRHRPLSGGQSELWYIPEVPEEQWIEDWQFLAKRYKGNPTVIGADLHNEPHSSACWGCGEIERDWRLAAERCGNAIHEVNPDWLIIVE…
Celsome_058	MKFQTILKVLGGIAVSISNVYAKSQDYARHLELSLLFYEAQRSGPLPDNNRIYWRKDSMVDAGADNHVDLNGGYYDAGDNVKFNFPQASSISLLALSAYLWKDGYVDAEQWEYIKDCIKWGTDYFIKCHTGKNELYGQVGNGSLDHGAWVAPEDMTYKHPSYKIDAKNPGSDLAAETAASLAAAYLVFKDEDISYAETLLKHAIEIYDFADKYRDTYTSGIPDAQGYYRSYSGYMDELVWGGAMLLLATGDQTYRKKVDAIWDYPYDKYDPDYFLNSGGPISWDDKKASSYALMYLITGEDKYKEQAYAHSDLMVNYKTTPGGLWYDTNLSAWGSNRYASNAAYTVAMVASSLDCDDATRKKYLKFIQKQVDYIQGDNPAKVDYVVGADPSSPKSVHHR…
Celsome_059	MKLQAIFSIALTTLATFVFADEKDVEFEKAKQFFSKEADKMDKWLGNWNEEWRDIFTEGPAYTGDGTTYGDPVTGGYCMMPDSEAYTKDMMFAAMNLPQYNISAGCGSCLILAQADKPERVIRVRVVDRCGECPKGDIDLSNTAWKALTGDFIPGRVKIIWSIVPCTETWYDYPPLVEEGSPIKLKWKMASSVYWGGIQAFNTRYPVTSIERWDGNDWVHLKRDDMFHYMWEGTIPNTPMKVRVTQGDGVVVVVDGLTIDGSWYDVDDNYTIGTSQTTYYPEKMTKTATASSSPTQVALCGEYPCCSSENAEIVYTDSEGDWGLEKGDWCLIKKK
Celsome_060	MKFSALIGTLFATGALASSCHPYYNCCNNCDVYYTDNEGKWGVQNNDWCFIDNNRCGGNNNSGYCKFESLGYRCCNGCDVVYTDSDGNWGVENGNWCGIRDNCNNNNNNNNNNYRTTTTTRRTTTTTRVSVPTSDNFFDNTLYSNFKFQAEVQSSINKLSGSLAEKAKKVKYVPTAAWLAWEGAPAEVPQYLDEAGSNTVVFVLYMIPTRDCNANASAGGSSNIEKYKGYVDKIYNTINQYPNSRIVMILEPDTIGNLVTANNDNCRNVQNMHKQALSYAISKFGTQSNVRVYLDAAHGAWLSSHADKTAQVIKEILNNAGNGKLRGISTNVSNYQTVNDEYNYHMRLNSALENLGVRGMKFIVDTSRNGANISGAFNASGTWCNFKGAGLGARPQGSP…
Celsome_061	MKFSKAFAISALAATANGYELLKDYSKGFRIGAATNTIHYNNANYVNAMKAFNYMVAENACKFVSIQYTKGNFNFNDCDAHLNKAKELGMDFRGHALIWHSMAPKWLENEDSNTMKNSIINHITTVLKHYEGKIDTWDVVNEAIDDSSNGNGWKMRNSFLYQKVPNFIDLAFQTARQVSPKTKLFYNDYNTEGIWGKSESVYQFIADLKKRNIPIDGVGLQYHVSVQNQPQYNKINDLIGRYCKLGVEVHITELDVSCESSCWASDVESKQATVFTNALKACLANSCCTGFLVWGIGDPDSWLGNDKKGLLFNGNYQPKSQYTALLNVLKTTTAAAGGNSSNNGNTGNTGNTNTGNNSQAAPSSVKLNDGWYYIKNTGSGKYLQVANNKAGNSENVVIG…
Celsome_062	MNFINKSILLTFITFIVGCLATEVQLGMKLLVLSTSFPDSIIKSLQSYSIEYDYLEYNYKNPLKGDLPLYTEDNQPKYYGVVLGNGDLTVYFEDTGLWNSILTSKQWDYLYEYQKKYGVRIVALDDTPSINFGTSIFDPSIWGVSSTQEMVMADNDVAKSIFNEAGVKSTATLDTRGLYHVPGKIENDKIATPIITLKPNEEIKEESVVAAYIKNDDGERLSFYIAFGDWSINSVMLNHLWISWVTRSLYAGERRVTFTPHIDDVFLSTGLLNYETNELESTYNSYRSTVEDFEILKNWQETVVNKLPEGSSIKCEIAFNGNGVLAVINPAIALQVDGERYCDIEYVKVPGKGVSRWPEGNYTLSYDKEFLENDSLFAYFDKEENSKNFFWSSHTFTHE…
Celsome_063	MRSFKFFALTLAAIVGSTFGAKKGSESSFTYMSGTTPFKYSEFKDIVIYGDSYTTVSTNYNTMEYTGENLSKGKNWPQHLIDPIHPMKMWNFAANGAVVDARIVGQYTPMTEQYSYFLKHMGKGQKFNTWKGETTLFTIWFGINDLLSKRGTGTSVDEQIATSMFEMIEGMYNEGGRNFMIFFVPDVSKSPLYYGNETQKTYIPAYNQILNKYAMMYQASHPDTNFFVYNTFSEFEYIMENKSEYGLTNITDVCQTGFGFGGFQWGGQSNCDEKTYFWADNLHPSPKVHEALAYDIDKFLSTNEKNQQLVNGNNNNQDQDSCWSEELGYPCCTSTTKVVYTDESGNWGVENNNWCGIVSETSACWAELLGYSCCSTKTCRNAVYTDDDGQWDVENGNWC…
Celsome_064	MKGTILGLSFIFAFVKAQENTTNCWSEPKYPCCSEGVKVYSKTSSGEWGIENGNWCGIPRDEEEDRYTDCWSLAISNYPCCSSFNTVVTYTDQDGNWGFENDDWCGMRDSEPRWNNRDLVEETRDEWEAFKTQWDQELQYQYEHLSVSVGEDESMLNFGWYSTMDEIPSIRYGTAEEDESQYKEFTGTLLKHRTIKDTVYYSNKVTITGLQRNTIYYYQRKLNGIWEPAVEFKTYPSDHFNFIFLGDPQIGGSKNRYSKLLKDRGVTIEEGIRNDAFNWNRTLTEAVNYVKTPSLILSAGDQAESMAYDSDEELILQEKEYAAFLTPNLIQSIPTAATVGNHDQYTDNFIHHFNPPNLYNQDTVLQTTGTRVLPGYNYYFKYNNVLVVVLDTNNHNCTD…
Celsome_065	MKVSLAITTLLSTVFSVAWAAPDPNYHIYLAFGQSNMQGAGDIEGQDKSVDSRFKMLATAGGCNNRRVGEWYDAIPPLANCAGGLGPVDYFGRTLIKELPKEIKVGVAVVAVAGCDIQLFEKDKYQSYDMPDWMKGIVSGYGGNPYGRLIDVGKKAQQYGVIKGILLHQGETNTGQQDWPNRVKGIYDNIIKDLGLNASEVPLLAGEVVSGDVGGACAYHNGVIAKLPQVIPNAHVISSSGLSQQGDGLHFTSAAYRTFGQRYAETMLKLLGDVKVENNGNSNNNQSNNNNQTSTSKKFEDGWYYIKNTGSNKYLSVKGAVGANGQNVQISSTKQKWKIYNNNDGTVLLISEFGDYALDVSNGSGENGANIQIYSIHGGDAQKFIIRETFESNVYVIDT…
Celsome_066	MKYIASLLLLAGISAVKAYDYCNACGVVLEEDGVKWGVENNDWCIIPSKCSNTSALNKCFSFPEYLCCDGCNVVEETAEGKWGIENNYWCGIKNSCFGGSDNNEPAKPAFNYNPALQFKEAPYDYQNPCQQAGKIVKESYNGINGGNTLNVYLPYGYDKNKQYNIFYLMHGGGENEGTIFGNDVKLNNILDHMIMKGELEPLIVVTPTFNRCEAGTFYREFRESVIPFVEGKYSTYAKSTSPADIKASRMHRAYGGFSMGSVSTWAVLINSLDIVAYYMPLSGDNWVGNGGYGKAKSVADAIDKSGLSKNQYFIFCATGSEDIAYPNMNPQIDEMKKMPQFVYTSDFSKGNFYYLVANGKTHWWGYVKHYVYDALPYFFHE
Celsome_067	MRISAIFNSLLLVSGSYAWKWAKKGKASVTRYGSMGILSCNCKISAMEVGPACAINENAYGGYDGLGSGVACGMCYKLTPYGTSETDQWPKSEADLPGPMVFKVTDICPYNANPKWCPSQESAPKNSVGMEYHFDINVDSWQPETLIKWFGNGSLGTMNVEFELVSCEEWLGWSKKGKFEGLGDNPWWGCCPANPSVEQDTICGYPAENKPPAPQETDRIKPTDFPFVGASSSNDVQVTTSSSVKPTSSSCWSLPDYPCCSTCDVVYTDDHNWGVENGEWCGIDDEACGTNSSASECPVTAIGYPCCQNTCEEVYTDEYRWGVENDDWCGLKDSC
Celsome_068	MKFKIISLASALCFGLSKATDYFNGIERAELFEITELNMPTLRINLSEESYKRFRLTYQCLYDTHPTIDNENIDCYKASYNNYTMILNNLIKDEHVDVNKLSSTQKNLVNRPELSFDEFEGIISTGSKLTLRDVFSQRYKYEIPEFEDKKASLDFIVNGKKTKKPSIKFSIGGKYTRAFEKQQYNIKINNGELFGRQQIRLRSEVVDPSFIRSKLGYDLCNVLDIPSVEATYTIVYINDDNMGLYLLRDVPKSQWFEYNFGISNSTYVYECDSKYGTSKYFNCMNDATEEEGDANIQALNAKFEKAKNAEEISQFFDTDLYIKWQAYKYLTGSWDHVTPQHNQYLFYNEINGKWMNFLYDFDSDFGAYKKPDPNLSFTEESLEMTLPLYQKLELNNHNT…
Celsome_069	MKFNQAFALTALAASANGYELLRDYAKGFRIGAATNTIHYSNSNYIEAMKSFNYMVAENGCKFVSIQGTKGKFNFNDCDNHLKKAKELGMAFRGHALIWHAMAPQWIEHEDSNTMKQSIINHVTTVLKHYEGKIDAWDVVNEAIDDGSNGNGWKFRNSFLYQKVPDFIDIAFKTAREVSPNTKLFYNDYNTEAIWAKSESVYQFVADMKKRNIPIDGVGLQYHVGINVQPQFNKIDNLISRYCKLGVEVHITELDVSCDDNCNDYDGGEGKQSQVYTNALKACLNNSCCTGFLVWGIGDNDSWRGAENKPLLFDSNYKPKGQYNTILNILKNTPASVLENRAPAENPSFDIEPSSPSVKLDDGWYYIKNTASGKYLSVKDDKGVSGQNVEINSSKRKWK…
Celsome_070	MKIFHITLCILLLALLTSAKFWDNIKRTELYEMLDKKVPEIRITMPESSWNEMVEKAQIEYQSDRTGFGVEADMKFIYEKNEEDFKINFKLGGKSTTSFSKPGYNIKIKDGKNLHGTKNFRLRSDQRDVSMMRSKITTDILQKSGLIAVETGYTELYVNDEYMGLWVISDSIKNHWIKRKFGDNGEEIKTLYECNGDVIRFDDGSAKTKCINKNDEYSDYMEPFNTFVDQVNAAKTRQDLEEIMDVDNFIKYMAWEWLMGSFDHFLSYYGHNLCWYKQPNDKWIYIPYDHDIEMGQDEYIGFYPNRTFNHGNDIDFTNLSFKEFELDHPIIQVLINDDDTVFRELLDDIISKVFNPDTLLLHIDEVRSLIGPYVKKDRESGAGKINKIGKDTRFTYDHF…
Celsome_071	MKYLNILSLFAAGSAFASSCHPNYECCNNCQVIETDDEGRWGSLNGEWCFIDESKCGDLLNNCKFEQYGYKCCSHCDVYLTDEMGQWGVENNYWCGIPESCNVSGPTNNAPTENFFDNELYISPRYVEEIESSMPDMSDELKAKAKNVMNVSSAVWLAWEGAPDEVEGHLKAAGSKTITFILYMIPTRDCNSLASAGGASDLKKYQGIVDKIANTISKYPDVKVAMVIEPDTLGNLITGSTEACKNVHTLHKNALSYAANVFGNMSNVSAYLDAAHGKWLGWAADKTAAVIKEILDNAPNANIRGFSTNVSNYQSIEKEYAYHEALNAELEKLGITGKKFIVDTGRSGVDVTEEFDVNQTWCNFVYAGLGEPSRGSPDLEKMPLLDAYMWLKPPGEADG…
Celsome_072	MKFFSISSVILLSCVKYASAVWETVISDSLTDYNTFEKYWDYLYPWGSDHNGSARMYGASDDHNHVYLKDNTIVLKACRINWDEGKSTANPHPVIRYHSGAIHSKQTFTINDEFPNYEFKGEFIVPTNGGTWPAFWLNGAWTWPPEIDIVEFKGNNVNWFNTFRTSSDVSTYKESVSNAGAWHEYRVWITKVDNTNMDIHFYIDGKWKAKHTANHVGKPFHLIMNLQMEGSSGGNGPTSDTYYRGRNIYVGRSHECTGNNCNANNAAATTTTVKTTTTSKAQTATSNENNCFSYPAYPCCKGNTVVYTDNEGSWGVENGNWCGINKANISSSSNCWSQSLGYKCCNGCNVVTTDESGKWGIENNEWCGINC
Celsome_073	MRISFVTLLSAFCAIASAATPTSGPKGAQLKDGWYFIKNPESGKYLQVSAATNGSSGGNLVISKGTKDQGQKWKVTNVGKGLVTFTTALGDYMIDVSGGKNENGTNVQLYNAYGGDAQQFMILKTTQENVYTIGTKVSYFDKALDIEGMRTEDGTNVLQWTNEMKPNQGWSFERADDDDDDDCWSDVLGYSCCSKCLEAVYEDQDGKWGVEKGDWCGILPHCI
Celsome_074	MKISKIFTAISCFALSVNAGFWDNVERTELYELTEKSIPEMRITLPENTWKEMVQKAQITKQTQNTDFEVEADMKFIYEGNEEEYAINFKLGGKSSPEFSKPGYNIKIKGDKQTLHGTKNFRLRSDQREASMMRSKITTDILQKSGLIAIEVGYTELYVNDEYMGFWVISDSIKSKWIKRKFGDESKDIKTLYQCKNDGIRFNDGSAKKKCVNANSEYTDYMEPFNNFVDQVNAATTREDLEKIMDVDNFMKYMAWEWLMGTWDHFLGPYGHNLYWYQQPNGKWVYIPYDHDIELGQDLWTSFFKNKAYNKGSDIDFSNVSFKDFELDHPIIKILVHNDDTRFRELLGDIISKVFNPDTILAHIDDVKELISPYVKKDRETNAGRINKLGKDTGYTYEH…
Celsome_075	MKYLNILSLFAAGSAFASSCHPNYECCNNCQVIETDDEGRWGSLNGEWCFIDESKCGDLLNNCKFEQYGYKCCSHCDVYLTDEMGQWGVENNYWCGIPESCNVSGPTNNAPTENFFDNELYISPRYVEEIESSMPDMSDELKAKAKNVMNVSSAVWLAWEGAPDEVEGHLKAAGSKTITFILYMIPTRDCNSLASAGGASDLKKYQGIVD
Celsome_076	MKTCAILSLVALFLTSKVSADCWSERLGWPCCSNSNAEVVYVDEDGDWGVENNDWCGIKKEQAPSNNAANDNNNPWGGMGNWGQQGNQGGNPWDQGNQGGNQGGNPWGNFDFGNMWGNQGGNNQQQGNQGGNPWGGMGNWGQQGNQGGNPWDQGNQGGNQGGNPWGNFDFGNMGNWGQGGNQGGNPWDQGNQGGNQWGQQGGNQWDQGNQGGNQNNNNDNQSNSSPSIDYTGDVDCSGKTLKSNTNLTINGRKVIVKFPSNFGSKPAPLLINFHPIMGSASQWESGSQTAKAALNDGAVVAFMDGAQGPMGQAWNVGPCCTDADDVQYTRAFIKEITQKACIDPKRIYAAGFSMGGGMSNYAGCQLADVIAAAAPSAFDLSKEIVDAGKCKPARPFPIL…
Celsome_077	MKFQSIISTIAALAAPMAVVAKSQDYARHIELSLLFYEAQRSGKLPENNRIYWRFDSQLDAGADNGVDLTGGYYDAGDNVKFNFPAAAALTLLAWSGVEYADGYKKAGQWDYLLDAVRWGADYFMKCHTGKNELYFQVGNGDIDHRYWYPPEYTIYEHPSLKLTTGAPGSEVAGDTASFLAATYIIFKDIDPSYAKKCLQHSKEIYEFADTYRGDYSKSFGDYVNSFYKNWGTIYDELAFGALWLYRATNDESYLKKYKAIADASYDTRDENAYGNCKGPISWDDKRPGGYVLGAIVTGEEKYIEKALSYCDMVLTQPRTPGGLWYDSNLSKWGSNRYASNAASMVAMMADFLPKDDARRAKYVDFVKSQTDYILGDNPAGVNYVVGAEENSPKAVHHR…
Celsome_078	MRWLQLSSATLLLASAAKAWEWDWATSGEASMTHYELNGGGGSCNVSAMGNAAGPTAAISGLSYGSWSGLGGGPACGLCYALTVFGSYDGQADPELFPKCSIVVRITDQCPYPDNKEWCPGPEQPESEGFLNPRGMRYHFDINISSGQGEAREWFPRDASGNLLGTGKVYFEMVSCREWSGWKYGAKNITTLKDETWGCIALDPGYDGEGMCGTPDPDDPLAGNANAKTTLPDNFPYLKDNGYVLPDEDGNVDNTSTKKTTTSQARPTNNEACWSKKLGFDCCSGCNSIYTDDDGEWGLENNEWCGIPENCSAATSTTCTGYPDYPCCDSCDVVFSDTLGDWGVQNDQWCGIKASCKPSSATTSCFSEPDYPCCKSTCNVVDTDANGKWGVENGEWCGI…
Celsome_079	MKLNYLLSTLAVSFGLAKASTDFFKNVKRAEIFEKTEFNMPTIRINFSEESYNRFHLTYKCLYDTHPLIDNENEDCFTAPWVNYTEVVSSLVSKQYLTTTKLSEKQKKLIGDPNLSYDNFKSIVATGSSISLKEIFSQKHTIVNIPSFEDKKASLDFTLNGETIKKDSIKFSIGGKYTQIFEKQQFNIKINKGELLGRQQLRLRSEVVDPSFLRSKIGYDLSNILGFPSVQASYALVYINDDYMGLYLLRDIYKTQWIEYNYGIANTTSLYKCDSKYGTSYYFNCVNDDTEVMDDAFKEFIKKLEKAKNTTELSKFFDVDLYIKWQAFKYIVGSWDHVTNMHNQYVFYNGKKWMNFLYDFDSDFGAYKTPNSAQSFTSESLEMSYPLYKVLGLSNTHQT…
Celsome_080	MKFSKALFLSSLAYASAKKLQYLGVNESSGEFGEGNLPGVYNKHYIYPDVKAIETTIEQGMNAFRICNRWERLQHELFGEFNEFDITEFKKVVDATTAKGAIAIIDPHNYARYNNKLIGSEDVPIEAFVDFWTRLAEIFKDNENVWFGLVNEPHDMETDDWFKAARAAVDGIRSTGAKNNILIPGNGWTGAWSWGKEAWYGEANADVALRYFSSEDENILFEVHQYFDKDYSGTGDQCVQRPCQNLFKEFVEWLKTNNLKGWIGEIGSYLTDECRECVQESIEYLQENNEYVLGTLWWAAGPWWGHNAMSIEPNAEKAFPGQMAWLKPYLPGPSELTEVPTFINKKVYCEGCVVTGTGGDGSLWGWENEKSCEIDIETCGYNSGTSIDNGNTSTEKTYC…
Celsome_081	MKYQSILKVLGGIALSLPSIYAKSQDYARHLELSLLFYEAQRSGPLPASNRIYWRKDSMIDAGADNGHDLTGGYYDAGDNVKFNFPQAGALSLLAFSAYKWKDGYKDAEQWEYIKDCIKWGTDYFIKCHTGKNELYGQVGNGSLDHGEWVAPEDMTYEYPSYKIDTSGPGSDLAAETAATLAAAYLVFKDEDPSYAKTCLEHAKQLYDFADQYRDTYTSGIPDAQGYYRSYSGYMDELVWGGAMLLLATGDQTYRTKVDAIWDYPYNKHDPDYFLNSGGPISWDDKKAASYALMYMITGEDKYKEQAYTHSDLMVNYKTTPGGLWFDSNLSAWGSNRYASNAAYTVAMVASTMDESDSKRKQYVKFIQKQVDYIQGDNPAKVDYIVGADPSSPKSVHHR…
Celsome_082	MKFNKISLLTTLSCFIHYSYESECKIAQGIFEELGEVIPECCDGKNIICNENDKVTELNINFTNKKGEIKEFPESLQLLTNLEKFTFEGNSQRIDALPDLSSLENLKSIKVFNKYITEFPKGLDKLKKLEEIDFSYTNISEIPKQIYKIENLRTLSLFYNNISSPISKDIKNLKKLKVLNLSDNKVSGTLPPELFELEELEYLNLLNNEFKSSIPENIGNLKNVKEIVFENSGITGFLPESLGELENLEYLKMRRNDVYGSIPKSFGNLKKMIYLQLYGNNLNGTIPEELGNMENLEQMLISRNKLTGSIPESFGNLKNLKQLHLYYNNLSGTVPQSLEKLEKLEIFDISFNNFNGVLPEFLNELPNLKEVVASFNKDLYGYVAENPKVKTCDYSRSNI…
Celsome_083	MNILNYFVLIGITLISIVSASVTLTENNTSYILSNGLATFTIAKSSGFITSMKYKNNSQEFLNRSYIDANGGKVYFSVTSSYVATKNSDLVEIVFVDDYSKHVGTGFAIDWEVRYTMKSNVSGIYFSLTQSHKSNYEEAQCSELRLVMRLKSDVFNWLQVDDFNKRVMPTASEQSKCVTLSPSEACRLESGEVIHKYDWSVDALEHKVHGFGSISKNLGSWYVIPSMEWKNGGAVNRDLACHQGGSDSLQILYFRGSHYGAGDAVLKKGEVWSKMHGPILIYLNEGSDVNALWADANRQADYEKQLWPYDFVKSDSYVPKNKRGSVSGKLVINDPLYGNLKLSDATVTLVQPESSNEPIHPQQWHKMSHWVTHITGDFKIENVVPGTYELRAWCKGIVG…
Celsome_084	MKLFLFLFVFCVTLVVAKDDFLAGVKRAKYFEKTDFIVPTWEITMPPSEFQQFKNLIGNNNMFSTNDFKTKNAQLSFKLDNETTKTFPEVTFSLGGVSSRYYPRQAFNIKIRNDKLYGRKQFRIRSEAREATFLRSKLFCDINNRLGQPDSMSANYVKMSINEEDMGFYVIMDSLKMSYIDIEHDDKDSTNLIQCGELNSDLTTKSLNTCENENDENPDMSGFRQLVTTLDNARTVSQIENILDIKTFMKAVLMDYLTGSWDHYCLYGHNYSMYKPPNGKWEMVLYDFDATFGQDLSMGLMFNNPNGIVGSNIDTWVKAKFEDWHGNKHVVNVILQDKPEIFRECLQEIISNAFNPKLLFPHIDSLKEFIRPYVTEDKEKQLGRLNKSSTSYDYTISQW…
Celsome_085	MKFLNIISTLSFLALSVNAGFWDNVNRTELFSIMEESVPEMRITLPEKKWKKMIEEGQVVEQEEKSETDYAANLKFIYEGKEENYDISFKFGGKSTATFTKPGYNIKIKGSENTLHGTKNIRLRSDLRDASMMRSKVTTDILQKSGLIATEVGYTELYINDEYMGFWVVSDSIKSKWIQRKFGVSEEQTKPLYQCRADFIRLDNGSAKQLCVNANEEYKDYMEPFNNFVDAVNAAKTREDLEKIMDVDNFIKYLAWEYLMGSWDHFSNVYGHNIYWYQQPNGKWVIIPYDHDIELGQELWTTYCKGTAPYCDYDDVDFARVPYDQFETGHPIIRTLVHNDDTKFRECLGDIVSKVFNPDTILIQLDKVKKLISPYVKRDRDTLAGRINKKGKEIIYTYE…
Celsome_086	MKYFSLLSIIGVVFTAKVNAACWSERLGYRCCSFTNDVILEDSDGKWGVENNDWCGIQNNNSSNTCWSSSLGYPCCTNTNEVIYEDSDGKWGIENNNWCGIINNAARTTTTTRTTVTQSQSSAAATCANVPNKPSLIDVDSYNDPAKNCNISDSISGDSLAKVAPFRMGVGLNGGDKSTSTVNSKKMRELIAYQFNSVTYSNLMKAEHMLDKSASQTNAKNGNDMPVLKFDTIIDGLEFCKQNNIHMRGHTLVWHVQTPDWFFRTNFQDSGSYVNSSKMEQRMESYIKQVLQFVQCHYPGVVDVWDVVNEAVEIDNGSYDSSTGWNTRTRYNNSPNPWYQTMGPDYVIKAFRIARKYADKDVKLVYNDYNTFMSQKTNAICNLVKLLKAENLIDAVGLQ…
Celsome_087	MKLILITSLLLTIANAMVISKRKNEIEIENKDSNEILATPTIGVPTKTKVKRAKTTEYHEFQNITIFEEGWTEWDQDWFESSWTVPEGEKVFDGVIKVELTNNAGFSLQSKTLQSQYGFLSFDYKLSANDGLTRLNFISFDEGDYVNQGNYIYTSNDYEHVVQEIKNHNKNTFISSIKRFAWQNYGNEKDFTLYLKNIVYRDIKIEIKKYNKAIPIIDNEVCNLSPHWTDISESQDRTSFEVVDGKCVMKITSSLENPALFELKNRKFTGGKLEIEVRSEVDGSILTWYALNSENFDIDEIENASYSMTNEYQSFDSEDFETEDEYNTLKIASVEGEVTYEVIKFNFYPITIDENIPLYDVTPLEEPDVILDSEGLHWQDASWGSTSCEFQTLSSAMEC…
Celsome_088	MKFQLITLLSIVLGKSLAEKECWSTSLGYPCCELKTTEVQLVEKSTGNKFGVEDGHVCGITDLQLCPRGDKYKCCTKCKVAYIDKYLWGAEHNEWCSIPYSCNLNVENFTTTKTKTTTTTTTTTTVEPTTTIAEEPTTSVAEEPTTTIAEEPTTSVAEEPTTTIAEEPTTTIAEEPTTSVTTTTVINTTTTTTQYTSIIPIDANGCSIGYYPCGGLSNKNAPSCCEEGFVCHEFNKYYYQCIPFDSEYLTQSTVSTTTTTTTSTTTTINEEPTTTTIVNEEPSITTVSDEPTTVTIVNEEPSITTVSEEPTIATITITTTITTTTPSSIPYPGRCGRVNEVCGGYRFPNAPRCCERGSVCVKIDNSISRCIRRNQNNPPYNPRPF
Celsome_089	MKYLSPLLLLAGLSSRLVHAYDECNGCYVVYEDDTKWGVENNDWCIIPSKCESSDYSDCFSFPDYSCCEGCEVIEETEEGKWGIENYAWCGIKDSCFSTDSPNEDTNNEDNDTSNNVLKNGWYTIKNTGSKKYLTSSSNIAGGNIVISSKAQKWKLENVGEGYVTLLSMYGDFMIDVAMGEDKDGSNIQIYTAYGHDAQQFTIIKTTKENVYIIGTRVSEGGKVLDVEREGTADGSNVVQWTGGGEKGNQTWLFESVSAPTEEETHPKADLKLWYNSPANAWTEALPVGNSHLGGMVFGGAQTDEIQLNEETFWAGGPHNNIPQRANSVLSQARQLIFSSKFGDAQNLIDKNFFSGQNGMGYLTLGSLYIKFSDVKDVSNYYRDLDLNTAIATSKFTSN…
Celsome_090	MKSIFVLSTLTVLLNHSVLSQSCSFESIGYSCCKLNCDVIYTDESGDWSVENDEWCGIDENCGKTQAGDDDCWSLPDYQCCADGTEVIYTDESGDWGVINDEWCGIKKTEEPELPIITKTKSTTVSKTATKTSEAGATTADSGGRFLIPTTAGQAVPTYEPIECTPPDVFSYGQCCHGPDLKAYAQCGGLGYEGSTCCQAGTICTVVNEHYSHCAPDLEAPIRPVMDIDKGIHGGPWCKPPNCVITANYTGFRWGYDPVLDKGCEIPEYECYDIINKTWGPQEYPVGTEEGVTTRYYDCCKPSCSWPGKADVFHPVRHCAVDGTTLIEDQEAASACQADVVGTAHMCENQQPWAISDALSYGFAAAALPGGESNSCCKCYALTFMDPPIRGKQLVVQVT…
Celsome_091	MKFNSILLLSSLSAVALARPHDNACWSEKFNIPCCQTTKEVVRTTYDGIWGMENGEWCGLGTESTRPKDDIPPSPPALLDLDSVVDPAADCDISNVITGDSLAQEAPFRFGVGFNGAAVSTSTTSSKVMRELVKYQFNSFSYSNLMKPLFVLDQAGCQKNFKNGSNEIALNFTPFVDGLDYAQKNGLHIRGHVLVWHKQFPDWFFREEFDDAKEYVSEEVIYERLENYIKQYLGFVNYNYPGVVDVWDVVNEAVEVLEGKFDNSTGWYTRTITYEGDRNIWYDFVGPDYVVKTFRIARKYALPNVKLVYNDYDTFAQQPHDKTQAIIDLMHILQKEDLVDALGMQSYIQPIDPPFEENVANYDKALQRFAAEGFEIQITEFTIYATNGEDWLETQVYQY…
Celsome_092	MKYLSLISLFAVGALASSCHPNYPCCNNCGQVYYTDNDGKWGVENNNWCLIQDYKCNNNNNNNNNGYCKFNALGYQCCSHCNSVYEDQDGKWGIENGNWCGLPSSCSNSNNNNNNNNNNNNNNNNNNNNNNNNGDPSNFFNNQIYCNQDRKDRVQTSINKLSGELRSKAQKVQDIPTAIWLSWDKAPESVSWHLSQAGSQTAVFILYWIPTRDCNSYASQGGAQNISEYQQYVNRVLNGFKSHPESKIVVVIEPDTLGNMITSQSNDRCKNVHNLHKQAIAYALNTLGSLSNVQAYIDAAHGRWLGSHTDEVAQIIKDIVDQAPNGKLRGLSTNVSNYQSTRDEYAYHQKLNNALQRVGLYGKKFIVDTSRNGVDVAPSLVSTGTWCNVVGTGFGERPK…
Celsome_093	MIIFSFKINIFVLNFWEIVKQNITIKKMKLNYILLLLSYTCATFSLTTQEVIKEMGFGWNLGNTLEACGDWINGSTVKQYETAWGNPVTTEEIIKGVKSYGFNTVRVPVAWSNLMLDNYIINPLLLSRVKEVVDYIVNNDMYAIVNIHWDMGWFTKFATNEKEAFKKYTSIWGQISQYFKDYDEHLVFESLNEEGCWDEIWNQWSNQGDKKKAFNLLNNINQEFVDIFRNSSENNAKRHLLLAGYCTSLDLTSDELYVIPKDDRVMISVHYYGPSTFTILEEDADWGKAAYSWGTEKEINYLVDELKKIKKNFIDKGIPIIVGEYGTAITNKEPASVIRWLKTVAKTTSSFGMVPCLWDAGQYFDREKLVFKNPAIGELFKQLSSALKQNNSNECWSEP…
Celsome_094	MKYIHTLGLLLASTLIVSNVEAAYPKCSDCIVFATGKDGSLWGWENESFCRISKKCYSTTTKKVKTSTKKTTKKTTTKKLTTKKLTTKKTKVTANVATEVAPTTTIPATIPPAPIKTSGPHQTNARGQMICNACTVTATGGDNSLWGYEDDKSCVIDEVRCNVKSATETAPPPNDVALANHQKDGSGNLICNGCNVTETGGDQSLWGYEDNASCIIDRVKCKLEAPKKNKDDGIPICDTCVALETHSDTTLWNYENGKACRVIGSRCNINSTPYSWCKGCVVTEYGGDGAAFGWENEQSCLVNEQSCGYVDKFGKPFGEAVDESGDAYSQKIGMGIAITSLIGLIIAIAF
Celsome_095	MKYILFGISLLLSLTKIKAEEVNSNCWSIKLGYPCCPEDTTIITTDDDGDWGIYNENWCGILKKEEEGNKEEEEEACWANKYNLPCCKNGEVANVFDENGDWYEDDYGIKCGIPNGECWSLALSIPCCNKNKEIYSKDQDGNWGITTDENGNSIWCGIRKSKPNWNDRELKDETRKEWNDFQKKWDNEYKNNFERLSVFVGEDESQVNFGWYSTTEDKPVIYWCTSEDLSNCEEFTGTNEKHYELQGIQYYSNKVSVTNLDRNSVYYYKRKLNGQWEEDLIEFKTHDSKKFKFIFVGDPQIGGSKNRFAFRPGGKSKKFVMEEAIRNDAFNWNMTIVNSFKIAGNEPSLLLSAGDQAETMADDWSEANYLEQETQYSAFLLPELLKQFPSATAIGNHDS…
Celsome_096	MKCNIISKFFFYAITLVVTFANGSNAEPNKLSRRAYDEIISGKDYMIVSQLSGKYITVGNNGNIHQWEKLSDTSSQVWRFESAGSGKFAILSGKMALTVENGNNKNGNKMILSQYQNNAAQRFIFHKTDDVYDNYYITAECSGNAALDVYDQSYDNGANIDQWDYWGGDNQKFYVIPVGGSNNSSNNNSNVNGAFLFAFFQGNAPEKEQLSYALSTDGYHFNILNYGRSIWKSNVGTGCIRDPFILKGQDDYYYLLATDMKSYLGWDSNRNILTAKSKDLIHWNDVTSIEIANKYPLTQAADRAWAPQAIYDPEKKSYMIYFAVRTPGNGNKTIMYYAYSKDMKKLDTAPALLFAPRNGNEAIDSDIIFQNNKYYMYYKDETKKTICLATADHASGPYQ…
Celsome_097	MHFKNISALLLTLATSVAGQFREGFVQTDGTNFVVDGCKRYFSGSNTYYLMVSNHERVDLALETYARHNLNVVRAWAFCDECEDATRLVDFSGPEVTLNSENMEKVDYYLAAAAQRNIRVVLTLTNNWTDYGGMDVWVKQFGGKYHDEFYTNRDIVNGYKQYIKAMINRVNTYTGQYYKDDPTIFSWQLANEARCNNGPHGLPVKNCNTDTITKWMDEIASFIHEEDPNHLVSSGIEGIGLTPPAGVDPNTYVYSYIEGTDYEAISALDSIDYNTVHMYPVGWGLKDYTKDGMKWIQAHADVDKKFNKPTVVEEWGLSTSADNVPLEERDPIYTKWMETVLENDNIGMNMFWYVCGEDYYGTDGYLMEEDEITKVIDPFTKKLYAKQTCKNLDTIPIVH…
Celsome_098	MKSLSLIVLACHLLVASIAPVKAANTLKVDCANKIRGATHCANGSLYGIIENVPGDYNALVDPIHPFVMRNPGRGANGNQHPYGDAIKVAKRLAQTPGALVSVDLADILPYWPYKWPGMQSWANEVKSFIADKKKSGLTNWYGLEIWNEPDGTWKDSNGLNFNEFWKQTYQVIRQNDPNEKIIGPCDSWYNESRMRSFLQFCKTNNVIPDIMCWHELSGIENVSNHIKAYRELEKSLGIKELPISINEYCDAEHELEGQPGSSARFIGKFERYKIDSAMISWWFVPKPGRLGSLLATDTQKGAGWYFYKWYGDMTGDMVYVTPPNDNSKLVDGAACVDSSKQYISFIFGGPNDGTINASFRNIPSFIGSVANVKVEKVDWRDKDTPSNGPNTIFEKKYS…
Celsome_099	MKTLNIVFTILSLIISVLSKKVYYEAEDGKLDGITVYKDLSGFSGTGYVGRFENPGNSITVTVNAPSTGMYDLSIIYCANMGQKINTLMVNGQSAGDVTFTENKKFESKDVGAIYLNKGKNTIGLVASWGWMWVDAFVINDAPNAAKDVTSKLSSSLVNPKAIPAARKLYDFLKSNYGKRILSGQVGAAGKAGDEGQEFQRIKNASGKLPAVWNMDFIFESNDCTWRPENPDITEMAINWWKKYEGKGIMAAQWHWNIAGKTGNFAFYSKDTTFSLENAVTKGTWEYEKIIKDIDRVSGHIKKLQAVNMPLIWRPLHENNGDWFWWGNNPKACAKLWKILYERMVNYHGLNNLIWLWNGNNDEYTPVDYIDIIGVDIYANDHGPQTTAFNTHFDFYGGK…
Celsome_100	MKSTLFSYIILLSATLFNGFANAAGASSFNGVNAGKPIKPVSNKNPLITHRYSADPGVMVYKDRVYVYATNDGDVANKNVGENKYDQINTINCMSSSDLVNWMDHGPIAAAGGGGAAKWAKNSWAPSAAWKTINGKDKFFLYFANSGSGLGVLTSDSPTGPFTDPLGRALITHQTPNCSGITWLFDPAVFVDSDGTGYLYFGGGVPQGQSANPKTVRVVKLGNDMISISGTPQTIDAPWVFEDSGIHKMGNTYVYSYCTNWDNGPYGNARIAYMTSNSPMGPFSYKGTCFNNPGDFFQTTGNNHHTIIEFKNKYYIFYHTEWLNKQVFGSQKGYRTTHVNEMPVNGNSLGNAKGTLAGVTQLHDVDGSALNYAASFAWQYGISVKGQAAVTTVNYSRGG…
Celsome_101	MLLALFAKHALSDCPDGIKKQGYPCCSSCIVYFSDKDGQWGVENGKWCGIQDYCNGLPTDCPSSITSQGYACCRGCDVVYTDENGDWGIENDYWCGISQSCKNKPVDSNSAPPSQATSQATSDDYVDPNRKVQPVVMSDYSSGVSVHDPSVVKNGNKYYIFGSHMDTAFTTDLWKFTKLYTGVNENNKMFSNLFSKSNYGAFNFVGKNSEGGFSVWAPDVMFNKRMNKWVQYFCTSSTYIKSSICYALADNIEGPYTYKDCFIFSGMDSGSVGKTNIRAITGSDNGNRYFPGNKYNNKVYPNAIDPNAFYDFNGKLWLAYGSWSGGIYILELDESTGLPKHNINNGNNIDKYYGKKLAGGNHQSIEGPYILPHKAAGYYYLFVSYGTLTSNGGYQIRLF…
Celsome_102	MRFIVFASSLLATGALAASVCHHDYYECCTGCKPIVADDEGRWGAQNGEWCLIDEERCKGYLDPDYDVCEGCEVLVTDLEGKWGAQDGKWCHIDEVKCNKQPEQPEQPADKPSDTSNLGITGTLPVIAINTLSGSSEALTTPVNKMVSDLFSLFIPNFVAPPVPYYEECTVTVTGIDGKSNVDNAKANVKVRGNFTTNYSKKPLRIKFDEKQSLLGMNNNNEYKNWVLLASFKDNSLTRDVTTLEIARNIYATEGYYASDTRYVEVTINGEYQGIYILAEYQQIADGRVEANEVKKNYEGTDIGYFLEFDGYANNEEPLNKAFLKFHNQDPLKGFDEEGGVKELSPEGGMEKELLTIKSDVYSQAQHDFVENFVNGAYDIMYEAAYNNRTLEFNEDYTK…
Celsome_103	MNFKFSTFVALLIGRALAETECWSTSLGYPCCQSKDTTISLTESGTGNQYGIENGRFCGITDLQLCPRGEKYKCCKKCKVVYTDNYLWGAEHNEWCSIPYSCNLNIEDYKKT
Celsome_104	MKFSTVLASSILAAGALASSCHPSYPCCNGCDVTYVDNEGEWGVQNNNWCFIDSGKCHPSSCKFEALGYSCCSNCGPVYFTDSDGKWGVENGNWCGIPDNCGNSGSRTTTRTTTRTTTTRTTTTRKTYPTVTPSFFSSGNIYSNGQYQNEVQSSVNKLSGNLQQQASRVKYTPTAVWLAWYGAPGEVSGHLGAAGGNTAVFMMYWIPTRDCNSNASQGGASDLNAYKNYVDSVYNSFRSHSNSKIVVVVEPDTLGNMVTSQGNENCRRTAVIHKEALAYCINKFGSLNNVQVYLDAGHSAWLTGYEDETAEIIKEILDMAPQGKIRGFSTNVSNFQPIEKEYAYHTRLYDALEKVGVKNMRFIMDTSRNGVDISEAFAKTKTWCNLVGTGFGERPKGNP…
Celsome_105	MEYFKFIKLFITLFMLGVATAASTIRNPVIWADVPDPDIIRVDDTYYMVSTTMYFTPGAPIMKSKDLVSWEIVTYTYDILASGDVQTLSRGQHDYSHGSWAASLRYHKGTFYVFFGSYGTNKSYIFKTKNIESGKWDRTEIGGMYHDASLLFDDDGRNYLVYGGGGEIKIKEFNSEMTDFKWGGVDKTLFKTNLSGLAGEGSHIQKINGYYYVFIIAWPSGKGRIEICYRSKDLTGYYENKTVLESGLGSYGSGVAQGGIVDTPDGKWYGLLFQDHGAVGRIPVLVPVNWQNGWPMMGVNGKAPLTFQIDGGFQGSRLAKSDDFDYSSNKLDLVWQWNHNPDNTAWSVTERSGWLRLKNKIIASDILKARNTLTMRTEGPACSSVVKLDVTNLKVGDYA…
Celsome_106	MKFSKAFNFVIVSIGTLIPELVNAAGVSFTGNEWTGRNGAEDVFAINREAASCNPIPYQDLNSAVNAVWDYNAREQSDYLQMLTGKNENWDLVVEQNSNKAQTHINSGCFKPDYKPSSSWKTVQLPKSWTCQGFDFSIYTNIGQPWQSNYDTDIPVPHAPTNYNPVGLYRKKFMVDSTMRQSGRRIYIEFDGVESAYYVYVNGQGVGYSEDTFSPHRFDITDFLVNGENTLAVEVHKFCDGTWFEDQDMIYDGGIFRDVFLVSAPAVQIRDYTVRTDLDNSFSTANLEISMEIRNLSGSSKNGWSVIAEAYDEAGYNILSGASVKLGGLSNGKDSNAVLKTSVKSPKLWSAETPNIYALVLKLIDENGRTQEILSTQLGFRKIGFTRAEVDWSYSVTTK…
Celsome_107	MLKKILVSLLAVYCVSAKSDFIGNKKDRVKLFELTDNEVAVFRINLPSEEFAQLKEDAQFTFGGFGGFNATEGGPGFGGFGGFGGFNNTEGGPGGFGGFGGFGGFNNTEGGPGDFGGFGGFGGFNNTEGAPGGFGGFGGDFGDFSFGDFSFGNFSFGGDMFGSDDAFKTKNATLSVELNGKNKEFDKVTVSLGGSSSRSFGKQGYNLKIRGKKDLYGVTQFRLRPDAREATYLRSKLVCDMHNRLGLPSISANYATLYINDEYMGFYILMDSIKLPWIEAEFDDKDSTSLYQCKNMNNNLTVKTSSNGCVNENEEVTDNSEWIELLTRLDAAESAEDIEDIFDVDQFLTEIAYEYLAGSWDHYLNFGHNFYMYKPKNDKWKFLLYDFDGEIGQDVSLAS…
Celsome_108	MKTSFLISILGLLTSKTFAEKCWAQDLGYKCCKNCRVQFEDENGQWGIENGEWCGITKSSCDVYYKECFSSPIYPCCSKCNIVFTDEEGDWGYEKGDWCGIRDNCKNSYNSYTTTSPAPTPSSSSGSSCWAEEFGYNCCKHCTVTYSDENGDWGREEDDAWCGIIKNCNIDFDYAIDMERPFDAIPNPEKLHTRDYARILNLNLRFYECQWSGKAPENKQVYWRYDSALEDGADVGLDLTGGFYDAGDHVKFNLPMSYAMTMLAWGGIDLYDNYVAAGQIDYLIQMVNHAADYFVRCHPEKEVIYAQVGVGDIDHCFWVPPELMTMERPTVCKLTPDNGASDVTGQMAAALASASILNKKHGNTEKAELYLKHAIEIYDFADKYRDVYNNPCPEGASFY…
Celsome_109	MKKSTILSVVLAVVGKTMADCWSSALGYQCCKGCSVISEDADGKWGFEDKHWCGIVDDVCKEIKESCWSLPDYPCCKTTSLVVSSDAEGDWGYEDNQWCGIVKDAVNNDCWSLPHYQCCKGNVVVQSDSNGDWGYEDGQWCGIIKKTEGGNENTQNGEKPNVSINADAVPPQFSMESGFYENVEGLNLTLNSEGTILYTLDSTDPTTSSTAKVYEGPIKMYDRSIDENVISKCEHIDKSPISITLQTNYKASPVLADKATVIRAVTKFEDGSYSPVVTKTFLVMNSEQLKFYSEIPIVSLVTEPSNLFDKDTGIYVTGQQYIDWMNGPDYNPAKSEWDSDNIANFYSKGKEWERPASFTLFEDGKEVKSQNVGIRIKGASTRNSQVKSFNIYARKEYGE…
Celsome_110	MKNLGLLFITFVGSAYAADNYFSNSTRAAIFDKTDLKVADLTINLKDDDYKNYFLTYQCMYDTNIRYRVKNEECYSAPWINLDAILEGAEKKSLIKKEDITDAEDLAIYTKKNITMTEFEHLFSTYTNYTMEDIFSSSNNLYTIPLFETDNAGMTLKIDGEEDESTKIKLSIGGKYTKIFEKLGYNIKVKKGEFLERKQLRLRTEAVDPSFLREKLAYDICNVVGLPSLSANYVRVFFNEKYMGLYVLRDAFKSQWIEYTFGEKSTKHLYTCDRKYGDNSYFNCINDDETITEDKDWENFLIRLAETKTREELEEFFDVKTFIKWQALKYLFGSWDHITNAHNQVLYMYHDTSNDRDMWIPLLYDFDSEFGAYKDIKTNRSFDEEALDSPNPLYKLLKL…
Celsome_111	MLFKLTTIINLAAVVSAVNTFIGDYKRAELFEKTDDFVPTFRINLPKDEYEAFIIDANSYEGPGGPPTSEDGGAPPPPPPPPNGGVIDFNDPDAFRTEEQPAFNTKNASLSVEFKDEVKSFKKVSFSIGGSTSRHFAKQGFNLKIRGKEDLYGRTNIRLRPDFREPTFLRSKLACDIQNRIGVPSISANFARLYINDNFMGLYVLLDAFKLSWIEAVYGEKDSTSLIQCKYMDNNLTYKYSINGCINENDEVTDKTEWADFLTALDDAQTPEEIEKVLDVDIFLKNVAYEFLAGSWDHYLSYGHNFYLYKPQNSNVWKLLEYDFDSEFGCDTSQGIGGPGAVITNFNFAEYPLEKWHKSRHLLDVLVYQNSTRFENILKQQVKEVFNPAVIFPHIDKLK…
Celsome_112	MKIKTLALISIVVGSTVAAQCNAAQYGYPCCENKNTVVEINDSEYNLQFGIENGKLCGISSIQCESGEQYKCCKKCNIYVNELGQDWGIENNDWCAIPYRCYEKETTTTTTTTTTTTKKPTSTSCGKLNDPCGGDFYPDATNCCEEGLVCLRRSKYFSECVEESEANASATITTTTTTTTTKPTETIGKCAKEYEYCGGTEHPDAPTCCEEGSTCDRRYAKFHQCIPDYLYYQPPPPPPFNDGCARAYDYCGGNGYPNCCAPGFKCTLNSNNRMQCLEDPSQPPPQQYDPNRPPMPFTTTTTSTTKPTPTECAEAYYPCGGSKFTNAPNCCKAGLVCDTSNPSYFRCVPESEAILTTTSKPTSTATTQKSTTTTTKPTTTTTTTTTTTTKPTTTTTTTT…
Celsome_113	MNFKFSTFVALLIGRALAETECWSTSFGYPCCQSKDTTISLTEFGTGNQYGIENGRFCGITDLQLCPRGEKYKCCKKCKVVYTDNYLWGAEHNEWCSIPYSCNLNIEDYKKTTTTTTTTTVKPTTTTTTTTTTNEPAEPTETIGQCAKEYEYCGGTEHPDAPTCCEQGSTCDRRYAKFHQCIPDYLYYQPPPPPPFNDGCARAYDYCGGNGYPNCCAPGFKCTLNSMNRMQCLEDPSQPPPQQQYDPNRPPMPFTTTTTTTTKPTPTECAEAYYPCGGSKFTEATNCCKAGLVCDISNPSYFICVPEDEAILIRTTTINEPKPTSTIPAITTKKTTIKTTTKVKTTTTKTSKPTDEICIPEYGQCGGIGYVGPTNCCNSGRCVARSSYYYQCTPI
Celsome_114	MLFNILLLSGLTILGGVVSAQDCNTLSEIFLDYGIDVYWNLGTNDCCTAYKDFEYPVIINCNQNNEIIKIHITNLYLENKRINEKFCKFNELISLELMNNGLMGEIPSCITSLTSLEYLNLSDNALTGSIPMDIENLSSLKELTLSKNNLTGEFPESLGNIGSLTGLFIDSNQLSGELPHSLDNLFSIKSFDVSDNQFSGDLPEEFYNMYTLEHGYFNNNKFTGRLDRDIGVFSVLSELDLTNNKFEGKIPSSIGFLQNLEWLSLAGNKFTGDFPSNIAKSKYLVYLDLSNNKFSSVPTALKRLAYLGYIDVSNNPNLKGELHLADEVESCYMDTNNVCVEGGVCQNKVRYCSNPDNNDFDLEAEAEEEEAGFEDVAKDDADELEEDEGDESDDDTCWV…
Celsome_115	MRKVAFYTALSIILAKIKAKESETYCWSQDLFGIECCEEGTEANYFDTDGDWYKSDEYKCGIIHGNCWSRILGYPCCVDTHGSEDTTQDSHGLWAKENGYYCGIRHSLKPWNDRELVEETKEEWNSFKAKWNDEKYNFERLSVFVGDNESEINFGWYSVTKDEAEIRIGQMKDMSDAKTFVGSSATQTEYGIKNFKLLGVPYYTNRVTVSGLERNSVYYYQRKLNGQWEDAIKFKTYDDKNFKFIFVGDPQIGGSHGRLTKSNHFRRVVSKEESNRNDAFNWNRVLKSSFELTDTPSVLLSAGDQADEISNFGSNEYLDQIVNTESQYSALLYPELMKKIVTAASVGNHESTINSFGRHFHTPNSMKDCHVTKKYNGWYPGYNYFFKYNNVLVVVLETN…
Celsome_116	MKVIAFVISILFFSQVMAYSGDCKEIYDFLYGKSSGEDYGEDYSKDLISCNVDENGKVTEISMYTYCLNETELNTILSYNTITSLYFDDIHHYHSSGMDTIRSCGSTKALPSALSDLKNLEYLNLFGYFSYKESDIAKLPKSIKHLSLGDTTFPQVSINEITNLTNLEQLSLIGTKIPSDADVSPFKNLKNLKKLYVSNNDKTMTYTSEYLNPFFISYFPNLKQLTLEYYVLNQDAINSLATLTNIDELIIKECGYDPEVIIDPLKKLTNLQILELQGTYPHCTDSVDLFSNYYCPLTEISESIFELTKLKKLTISGQRSTIYPSIKSISKLVNLESLTLNDFNIKEFPDISKLSNLVYIDLTANSISTIPENIGNLSNLEILMLSKNKINNLPESIGD…
Celsome_117	MKKAILGITLSLLVSNVKSQNCWAESLGYPCCKEKTPNVEYVDESGSWGIENDIWCGIISTNENNKYVKVKQVISNDPRLEVSEIQVPENYCWTSISKGVNCCNEYDPENVSYAMDGSVIYNNYNNNDIKCGIKGYNAKWNDREKFVYTKDQWEDFKLKWDGSYNTNFERLAVFVGDNESELNFGWLSLTDKEPAILFGKMKDLSDGEIFTGSNTLYRKIFDESYYSNKVTVTGLERESVYYYKRKLNGRWEDEIIQFKTYNPDNFSFIYVGDPQIGGSKERVSVSDFTQKMGPQLATRNDAFNWNMTVYNSFDFVKQPSLLLSTGDQIENECFDLIDSEIYTQETQYSAFLLPRLMQTIPIATTVGNHESISLGFKNHFNTPNSYLTPVEKYHTPGYN…
Celsome_118	MRLINFFVISIIGLFQIVISASNGYTKEVLTVNVTDNKNKLYTVEGSTCNIEMQYFDASANSEYFKGNTAKGSSTVIKRFKDGRIESRARYILKGTDSSNNSCTIFIEDNMIGYDDNNRPITKPTIITSNNKLSWLQTADLQGIVEDKGNGSKIIHIMWNESNKSKIPYPTVQVPDQSRNYNKELFTFDISVGGDGFESVPGADQALGMFIGFSCSSNTKTFKGKGLDNFVDTRMQFKNQAQTLSARYIIEGTDDDGRKCKVYIENNGIDVNGINTEPFIVTDNPKWAWIERAPLHGDSTMTNGFQIHLYTVNDPSLWENPQINDPIPETPINNQCSSKITAQGYSCCSSSNCSIIYTDEDGTWGVENGQWCGCGNEPVHTCSSNFTSQGYSCCSKCSK…
Celsome_119	MKSTLLNIALLASASLVSAELGARDCFLSNVPKLLGYNCCRNTCDIQYKDDDGNWGVENNNWCGVPYTCFNGCWSMPDYPCCQNTNFSYYTDSAGNEWGIENNNWCGIKPKTTTTTRRTTTTQYQQSTPTNTGDKCNWEEDFKSLDLNRWNLNSGGECIKVKDGMFYDSVSQSCPGSGNGGRMRTNVRYKSGKFEVRAKMPIASGLVPAIYFASTPDNTNGSQDEFDFELIGSNRMQTNLFIYGNGGREQVWNPPTDLSKDFHLYTFEWTSRSIVLKVDNQVIRTFDNPMPQQPCYFILTNWMCVGCDGWTGPADWSRQPYDFIVDYVKITDATCVE
Celsome_120	MRKYTIISVVSSLVGMAQAACWSSTMGYKCCQKCNVVTEDNSGKWGVENNEWCGIDDSVCNNNSSNAACWSLPTYPCCQGSSVAYSDASGDWGIENGQWCGIVKKTNQQQQQQQTTCWSEPNYPCCKGSNVAVAYSDSQGDWGVENGQWCGIPKNTNNNQNNQNQNQNNQQNNNQNTQEEDQSLPKFSMESGFYEAKDNLTLTLSGSGTVYYTLDSSNPTTSSTAKTYSGAIKMYDHTIDENVYSKYQHEDNSPYSITLQNPYIASPVKFDKLTVVRAAVKLSNGSWSPVVTKTFVIMDQNKLQYYKNIPVVSLVTDPKNLFDKDKGIYVCGQQYLDWKKGPNYNPSKSEWDSDNIANFFSKGKAWERDASISIFRNGKEAITQNVGMRIKGASTRNHH…
Celsome_121	MNFKNIALISLSLFANTSFAYDAFFGNVTRAELFERTDFAVPKITINLSNEDYNKYFLTYKCLYDMNIRHTTRNEECYTADWSNLNSSLKKAIKLNMIDSSNFTAEEKELVNNKNITLSQFESIVTKHSKFTLEKLLAGSYGLMPIPNYETENAGLTYELDGDVKTFPNIKFSVGGRSTKQYEKLGFNIKIKKGKLYDRKQIRLRTEAVDPSFIREKLIYDMANILEIPSLSLNYCKVYFNDKFMGFYAMRDSFKSQWIEYTFGEKDTKHLYECEGFGSSKAFNCVNDDDDLKNTDVDFNNFLAQIDAAKTKEDLEEFFDVETFLKWQAIRYLIGGWDHVSAGQNAYLYMFQNKSTGKKKWIPLLYDFDNDLGSFNHEETQRTFEQDIYISEKKNPLYK…
Celsome_122	MKLVNILTILGGISTTYAMTVQELIKDMGVGWNLGNTLEACGDWINGSTVKQYETSWGNPETTEEMIKGIKSYGFKSIRVPVAWSNLIASDYTINPLLLARAKEIVNYIINNDMYAIMNIHWDNGWFENFATKEEESFTKYRRIWEQISDYFKDVNENLIFESLNEEGCWNTVWNRWSNQGDKSKAYGLLNEMNQNFVDIVRNSGGNNTERHLLLAGYCTDIDLTIDEAYVVPKDDRVMVSVHYYTPSTFTILEEDADWGKAQPTWGSESEVEYLLNDFKKIKTRFVDNGIPVVIGEYGTVTKNKDINSVHKFLKTVAETSLNSGMCPFLWDNGEHFNRKTLVFRDEAIGEIYKVLSSSLNQNNPSLKDEKCWSEPDYPCCKNSCYVVLNDGQEWGSEN…
Celsome_123	MIKGLIIFLSLILIIKAKFLDNLDRTFSSGDNKVLEVSITISDEDYNKIVECVQVSPMEVFQNNAKEHEAVANITITDNDKVKSFPGSKLKTSGNFSKSFTKPGFNIELSEKYKQRKIFRLRTDSSDVSHIRQKVVCDIANRVGLPSIQSTFVRLTINGKLFGLFGLMDSLKPYNIKRMYNTKTDKKDLKLIQCKDMGFRFTSDTVNICSSDGGDESAFEEFKQFVAEVEKANSLEDLEKIMNVDIFLKYFALEWVIGSFDHMLVLGHNFYFYKNEINNKWDVIYYDFDNTLGQAQRVDWAWSSGKNQGVEDYTTLTFEEFTDNQRIFDIAVNKDDTRFKKNLKELLTFGYNPVLLNEHIDDLKSYISPYVKEEYTPINGEYPGRLNKLGYPLDGLTYE…
Celsome_124	MNTKSILAVALSIGNVFAIDCWSTNLGFPCCQLKTTKVQYGDNTNSQFGIENGQLCGINDLQLCKSGGGEYKCCKGCQIIYTDNEDWGVENDNWCSIPYSCYNSNENTSSTTTTTTTTTTTTTTTSSSTSEPTSTQCAKAYYPCGGLDHLDAPTCCETGYVCVVKSEKLSRCYPEEDYPELKTTTTTTVEPTPTQCAKAYYPCGGLDHLDAPTCCETGYVCVVKSEKLSRCYPEEDIVSTITTSSSTTTEASTPTSNGQCAEAYGMCGGTDYPDAPDCCEEGSICDRRFTTFHQCIPESLYYSQPPPPPNNYGPPPNNYYPPPNNNYPPPNNNYPPPNNNNYYPPPPPYNNGGCAQAFSWCGGNGYPNCCVQGFKCALSPQNKMQCLRDPDQELPEDYQ…
Celsome_125	MKLSSKYLYSLAALLSMTSVYADSYTKEIFTVNVTEDRSKLYTVEGSTCDIEMQYFKGTAVGQYFNGETKQGSSVVLKKFKDGHTESRARYILSGKDSKNSQCNIFIEDNGNYKEGQSIVTKPTIITNCQDLAWLQTADIQGRVEDQGNGKTVQIMWNESNNSKIPYPAVKMPDSSRNYNKEVFTFDINVGAFDSVNGSDGAMANMIGFTCSSNTNSFKAKGVDTFIDTRMQFKGQYQTLSARYILQGKDDEGRDCKVYIENNGIDHNGMVTEPFIITDNPKWAWIETAPLHGTTSMNAGFQIHLWSVNDPSLWANQPSSNNNNNNNSNNNNNSNNNNNNNNQGFPNFGFGNNNNNNNNNNNNNQGFPNFGFGNNNNNNNNNNQGFPNFGFGNNNNNNQ…
Celsome_126	MFKNIGLIDSFLLLFAIFKNVKAQCGTNLKSCGKQCYSPENYICYSNNLLCPLGTKGCNDACYDPLLYSCVNNSLVTGAGLGDESETNQCTFESIGYNCCTTTCNVIYTDENGDWGIENNEWCGIIKSICSNNIQQNLSKCFSEVLGYPCCNECSIIYSDADGDWGYENGMWCGINTSQCNSQFQPSNKCFSENLGYSCCEECNVVYTDNDGKWGYENNEWCGIKNDCSNKTTNKKTTTSKKTTTSKKTTTKTKTTTTSKTDKTQYSEPTIRSIDEMELVFSEEFEGNTLDRSVWDVEVNCWGGGNGEKQCYVDHEENIFIKNNQLHIKAIPKGEYRLTDEEMKQCTNNNENSCSWTQNITSGRIRTYMSGHAWKYGKVRVKAKLPAGPYLWPAIWMLP…
Celsome_127	MKLSTVLPFVFSLTSSLLVNGQSFCSNASHSGQSVKVTGNKVGSIGGIGYELWFEGGNNSATFYSDGSFSCSFQSSKDYLCRTGLSFDSTKTHSQLGHMYADFKLVKQNIHNVDYSYVGIYGWTRNPLVEFYVVDNWLSPGRPGDWVGNRKHGDFTIDGAQYTVYENTRYGPSIDGNTNFKQYFSIRKQARDCGTIDITAHFQQWEKLGMNLGKMHEAKVLGEAGSNGGGTSGTADFPYAKVYIGNKSNNDNNTNNTPPANNNPPANNNNNNNNNNNGFDNPWGGNNQWGNMWGNGGNNQWGNMWGNGGNGGAQKTTTTKKTTTTIKKTTTTKSNTQQTSSNSGSCSSKITQQGYKCCSKNCVVYYTDSDGNWGYENDWCGCANVAKSCRGINGYPCCK…
Celsome_128	MKALLLNIISLLTICLSIKQVFAIDEFFTKHTNNTRTELFERMDFKVPTLKIHLNDVDYQNLFYRYECEKDSSPNFLKRNDVCYTAPWVNLTYSLERAINKGYININKVTKKSDITLIKNVLENHTHNITIDEFENIVEKYTDFSLEKIMSIPYKLAPIPIYDFNTTDASMTFDLDGEISKFSKVKFSVGGRSTKAYSKLGYNINIKKGGLLYGAKQLRLRADVVDPSFLREKLVYDLCTLVDLPTLSANYVRFYINDTFMGLFLLRDAFKSQWVQNNFGEKNTKHIYTCDKTYGKSEFFNCINDDEDIKDDKDWPRFIELLNNSKSREDLEKFFDVNTYIRWQVSRYLFGSWDHKTSTHNNAVYMFHSEYADRDLWIPLLYDFDMDFGSYRTIDPKVK…
Celsome_129	MRIYTILSLLVGGALAKDKYFNDIPRAKLFENTDFKIPKITINLNDEDYKNLFLGYQCEHDNSKQHLTKNVDCYTAPWVDLDRVMNKTLTNNYIKKSSITDKSDLEIINKTNITYSEYEYMVNKYSSVPIEKIFQKTADVYSIPEFSTDDASMLFDLEGSVTEVPKIKFSIGGGYTKVFQKLGFNIKVKKGTLMERKQIRLRAEVVDPSFIREKLAYDFCNKMELPSLSANFAHLFINDRDMGLYSMRDAFKPQWVEYNFGEKSTKHLYECNRQYGINEFFNCKNDDEEITNDVDFKKFQERLAAAKTREDLEEFFDTELFLRWEALKYLLGSWDHMTNYHNKNIYMFHNNYTNKDRWMVLLYDFDSDFGAYKKPNPENTFNTEIYEKSHPLHKLLNVT…
Celsome_130	MKFSKVLTLATCLVASSFVASEITLTAGPVTCEYKKKDLETSYLASDNNINCSGTSCTVNGVGATSSNGIVNITQAGTYIVKGSLQGQLRIEASKEDFIHLILDSATISSASGPAIYGVNADKVTITLVGNNKLVDSTNYAVVNEEPDACLFVDADLSINGSGSLNVTGNYADAIRCKKDLRLVSGEVTVPKATLRGIKAKNSICVKDATLDITSTDTGIKVTRDDDPNKGYVVIDGGDIAVTTNKKGIHAETHLTINNGTIDIKNCQEGLEAQMIDILGGETKIFSTDDGINASKISSGNSSGGWRGGMSQSSGGSAYVNIVGGKTTINLQGSDLDGIDSNGDLYIGGQAEVYVSNQGGAIYGNMAAFDADGINAISAGATILATAGGSSGGGFGGNN…
Celsome_131	MIRFIVLILFIISYVYADFVCWSRKLGYPCCSEGALVVNVDENGKWGIDKDNWCGILEPEVSSTTTKKASTTTTTKSNITKTTTTTATTTTKITTTKKTTTKKTTTTTTIKSTTKPSSTTTSQPVPTDDCPVLNIGYKCCTDPNAEVVVLDKNGEWSLEKNPETGEYEWCNIRKSNVKTTKTSKTTTTTTTVKSTTKPSSTTTSQPVPTDDCPVLNIGYKCCTDPNAEVVALDKNGEWSLERNPETGEYEWCNIRKSNVKTTKTSKTITTTTTVKSTTKSTTKTTTKTTTTTTNKPEPTSCVDDYDQCGGIGYSGPTCCKSGNSKCVSWSDYYAQCVPN
Celsome_132	MKSRSLILLLAVAFAKAEEELCYSKGSGFPCCKKNTKIIYMDGEGDWGVNNGEWCIVNRCWATLINLSYKCCSPNASYYSVDQDGEWGVENNNFCGYRNSTQKWNDRELRNDTRVEWNAFKEKWDNEYKDNFERLSVLPGEDESSLNFGWYSTTETIPSICWGTTKDTSDCEEFKGTVTYFKDLSGTSYYSNAVTVKNIKRNTTYYYKRKLNGQWEKPIQFKTYDQDNFKILFVGDPQIGGAHDRITASNNYSRVLTREEGNRNDAFNWNVTVYNSFNFAGQPSLLLSAGDQADEEYAVKGNEYDYNEESQYSAFLLPKLMQTIPTVPTIGNHDSYTENFKYHFNTPNNYASKNYTKYYNGNEPGYNYFFKYNNILFVVLNTNAPICEEFTEIINKAIT…
Celsome_133	MINLTILLNLFFLLLVPTYAILGGYVYTEGTNFYIDGYKIYFSGTNTYYLHSSQNERVDLALEVSAKHNIQVVRAWAFCDLKVCGDKQFVKFENGKAVFLEDNMEAIDYFIAAASQRNIRLVLGFTNNWTDYGGMDEWVKGYGGKYHDDFYTNTDIRKAFKSYIKLLITRINRHTNIRYSDDPTIFSWQLANEPRCGNGPSGLPQSGKCTPEVITEWANDISSYIKELDPNHLVSVGCEGFGLEAPEGSKGLYAYKYDEGTDFEALTALPNIDYNTYHYYPIPWGMKDLVSHTKDWIESHQAVGKKLNKPVVFEEWGLEIPTDCSKEERIQYYKTWTKQILDADVPMNMFWYTVGEDYYGTDKYIIKEDELVAAIDPFTNAMMEKSEYKLKTKSIGRTD…
Celsome_134	MNFKSISLLNAFITIASAAVGSINDFKNYPGIVDLIQSNTKNYKSNFKYTFTDGPIYSGDGTAYGDATSGGNCLFPKKEYYNDMMYAALNNKQYNDDMGCGLCAVVVSTSNPYKAIRVRIIDQCPECEHGSLDFSDKAFKALSNKTPDRIKITWALIPCDVDVNEFPALVKPKAPLKFQFKSGSTQFWGEVEVFNTRYPVAKVELLLNGKYQSLYRRAYNYWALSSGGFGAGPYTFRVTLADNTVIQATNVEMVIPANDEGDSYSSGTQTILQQGSSSSGSSNQNVSTQKKTTTKKTTIKKTTTTKKTTTTKKTTTTKKSSTTSSSQCPNSILRQGYSCCEQNNCNIYYKDDDGDWGLTSSLKWCGIRYSCPNTVNSASNDSSCASVFNQMGYKCCRSC…
Celsome_135	MKFNKAILLSALAASAEAYELLKDYSNGFRIGVATNTMHYNNGNYVNAMKAFNYMVAENACKFVSIQGSKGRFNFNDCDNHLKKANELGMAFRGHALIWHSMAPNWIQSEDSQTMRNSIINHITTVLKHYEGKIDAWDVVNEAIDDSSNGNGWKFRNSFLYQKNKDFIDLAFKTARQVDPKVKLFYNDYNTEGIYGKSESVYQFVADMKKRNIPIDGVGIQYHVSVQNQPQLSKITDLIGRYCKLGLEVHITELDVSCQGACNSGDEQNKQGQVFSNALKACLSNSCCTGFLVWGVGDPDSWLGQDKRGLLFDGSYKPKAQYNALLNVLKSTKAASLSNKTNTTTNSNTNTNTTNNNNTSNTNTTTPNKNNNTTTNTNITTNTNNGSCWSEKLGYKCCK…
Celsome_136	MKKYTIALLLLTTTIYVKATSNCWSNNSISGNYPCCPEGTPIQYSDDEGDWGVYMDNWCGIVKNIKTTALETTKTNKPAQTSSASSNAVSNKNELETDLCWSMAGGFPCCSPENTNVVYRDQDGKWGLDEDGNWCGMKNSVQLWNDREKNKETKNEWEAFKVKWDKEFKKDFERLSVFPGEDETKLNFGWYSTTKTLPSIRYSVNKDMSDAVQYDGYFEQHYKLNGTQYYSNKVTIEDLKPNTVYYYQRLLNGEWEKPVIKLKTRDPYNFKFVFVGDPQIGGSHDRFSITNNYERVLTLNEGNRNDAFNWNRTISRSFEFANKPSLLLSAGDQADEECKHLEDNEKGPMELLNEEMQYSAFLLPDLLKSVPVAAAVGNHDASNNNFRKHFNSPNSYTDP…
Celsome_137	MKLFIFLSIFLYINIVNAIWIPPQGIKWNYVLGSDINENTETANVVDIDIRKDQSKIDNLHKRGIKVICYFSGGTLEYFREDYKDFLNVPNLVQNRYEAWPDEDWLDIRVEGLKPLLKKRIKLAVSKKCDAIEVDNLDGYQMAEVKSWRNPLTKSDTIKFAKWLANTAHNYDISIGLKNVPGLIDELSSYFDFAINEDCVVYNECRLYKNFLAKGKAVFGVTYNGIEANRSALCRNLNGLNISMIVKNKKKLVQSGIIFDGVKQCGSGFTTGGVCFSVKMGYPCCTQNSEIVYTDSTGSWGLQNGDWCGVKGPEPVSSCFSKDLGFPCCSKYAEVVTKDYNGSWGIENGKWCGIGSGNKTTPSSCFSKALGYPCCSVGNSDVAFIDNNGKWGIENGNWC…
Celsome_138	MKKLILTILGLVLLSIPTCLSVKYNWYNTKIGGGGFVTNLIYNPGEQGLLYLRTDMGGSYRYDQNNKSWTPIQDIFGGSEWWLFGCESLGVDTKEPNRVYIAAGTYMSYGENGAIIASDDYGQTWKTRWDAPFHFGANDDGRGRGERLAVHPEQNNIIYFGTRKNGLYKSTNYAESFSQVASFPTDYDIPFILFVPGTKGKTIIVATDNSKGPLYRSDDGGSTFKQISGQPNTGYYPHHGAFSADNKYLYVTYANSIGPNGATQGAVYRIKLADYSFKEITPVKGSYETQQFGYTGVQTSGTNPGVVIVSTLNLWWPSDEVYKSNDYGETWSEGVASHAELDISEYPWLDFGKEDGLKFGWWIASLAMDPFDDNNVSYGTGATVYTTTDFTNADKNAAT…
Celsome_139	MKLILFTFLLTLCVSGYAKYLDNLDRSFDKIEEKILDVFIPLSETDFQKLIQLTQINGEQVQNGNARNMEDFEATVNCTIRYGDKEEVRDLTKFKTGGMYARSNSKVGYNMKFEEKLFGRKSLRLRPDPNDKSYMREKLSSDILNRAGLPSVQASYARLYINNEFFGLYTILDSVKPFMVKKIFKLDDETNAMSLYQCKYDGMDLKVGSESHCINAVTEDNTNLGELQEFISKVNSATSLAQFEEFLDVDLFLKSVIVEWLIGSFDHFLILGHNFNFYKRPTDNKWCIILYDFDNTFGYNLGAGSFNLKNKNRNLGWGFQGFGANNVDYNTLSFKDFNSKVNHKIFQYLIYQDDTRFKSLLKDVLVSAFNPTILGQHIKELKAFLSPYVNEDLTPINGE…
Celsome_140	MKLSFACIGIILSSVYKAVVAEVPLVYPKENMGESCKTPPLPSPSQCPNVAKLPDPFEWSNGSGRVKTLADWECRRNEIKAEIENYELGKKPAPPKNIKATYSGGTLTVVVNDNNGSLTLTSKISVPSGSGPFPIIIGMNSNTGSLSASQFTGFIQVPFNHDQCAQYSMNGQKNTNAPFYKLYPNLRQAGDYIAWSWGISRLIDGLEQVKDQIHADMNHIGVTGCSYAGKMALFGGAFDERVALTIPQESGGGGINSWRVSDTIGNVEKIDNTNYSWFMQALKNNFNGKAGRLPYDHHELIAMVAPRAFFTMGNPDYEWLGDKSGYTSAMAALEVWKAMGIEDRFGFNFVGGHMHCSAASSQVNDVNKFIDRFLRGKNTNTSKVLSSTVSNDYNSWIAS…
Celsome_141	MKLLNFLLLCITFLTTFAEKVFYEAENGELSGVTTYKNGDISGFSGTGYVGRFENPGDSVTVTVNAPSTGMYDLSIVYCANMGQKINSLVVNGQSAGDITFTENTAFESKNIGTIYLKKGKNTIGLVASWGWMWVDAFVINDAPNPAKDVSSKINSSLVNPKAIPAARKLYDFLKSNYGKRILSGQVGGAGQAGDEGQEIQRIKNASGKLPAVWNMDFIFESNDCTWRPQNPDITEMAINWWKKYDGKGIMSAQWHWNIAGKTGDFAFYKKDTTFNIDNAVIEGSWEYEKIIKDIDRISGHIKKLQAINMPLIWRPLHENNGDWFWWGNNPKSCAKLWKILYERMVNYHGLNNLIWLWNGNNDEYTPIDYIDIIGVDIYANDHGPQTTAFNTHFDFYGG…
Celsome_142	MKYIASLLLLAGISTVSAYDNCNACGVVLEEDGIKWGVENNDWCIIPSKCSNTSALNKCFSFPEYLCCDGCNVVEETAEGKWGVENNHWCGIKDSCFGNNNSNNNNDNQQPAKSNYKYNSAIQFKEAPYDYQNPCQQAGKIVKESYNGVNGGNTLNVYLPYGYDKNKQYNIFYLMHGGGENENTIFSNDVKLNNILDHMIMKGELEPLIVVTPTFNKCEARTFYKEFRESVIPFVEGKYSTYAKSTSPADIKASRMHRAFGGFSMGSASTWAVLVNSLDIVAYYMPLSGDNWEANGGYGKAKSVADAIDKSGLSKNQYFIFCATGSEDIAYPNMNPQIDEMKKMPQFVYTSDFSKGNFYY
Celsome_143	MKFFFVLSLLVSTVLCSYLSGLERSFAEADFKMIDLYFTIPTTEVDKLLQIVQIAENQVANGQAKNLQDFIYKEASLAIKMNGQETLFENVTFKTGGMYARSNDKVGYNIKLNEKFLGRKQIRIRPDPNDMAYMRSKISCDIANRIGLPSIQSAYARLYINNEYWGLYTVMDTIKTSWVKQTFKPAAEEVTNLIQCKYDGMTLKPGSESLCMNANEDYPDMTSFNEFVRQVSSATTIEELEKIMDVDVFLKFMAMEWLIGSFDHFLVLGHNFYFYKRESDNKWVIIEYDYDNTFGNGVSFPVYWTGKRTGASSQNNNQNNQGWNNWGGNQNNVINYSFAEWELDIPIIKTLVLDNPDRFKGIVREVLISAFNPTILGDHIDQIKQFLLPYVKEDTTPGK…
Celsome_144	MSKYLNNTRINQINIPGTHDSGTYAVDWHSFPIINGFRRQWGRTQSLDIYQQLMHGIRYLDIRLETNPKKQIYLTHDKFDCINKKTNDLYYLSNVFDEAINFLHYNPSETVIMHLKCDNCHFHKYNKDGSMKEKGDLKEEEFYEAIANLSINNSDRPYEKFYKDYFYQDNKSNELFPTLGKARGTIIIYTRGDYKYTKNNQTIQIGKKIDIPGMGSCDDLSWVSYMNFTYPATEVSEIRRPSLYNSNVVNFVNNFHEGCFPRIKISDYGNNYLVQDNYNAGVNEKWSIIKDMLDHNILTTWDKNKDIFNIYGKDHANTTMFYDRNNNDVLTINFMNIQAVWEVFSSVYTHASSINKKLVEYFNNNNPKIHNQWMILDFPDVHLTRKIRDSSNYVLSKRG…
Celsome_145	MKTMKKKKKKNVGQKKLNYPCCKKDNCMKFYVNDDGAWGFENWKWCGIDTEYCDIKAKECWAEKLGYKCCPDDVCTTLHSDANGEWSIVNDEWCGIISSLCKREFRTAQKPPVKLPLPKPTGWNIKF
Celsome_146	MGRLLLKYTQLFLSLNLIAKLNAVPTKPPLPSFIEIYQNHYDKLNINNSSSIYYNADSIPYSTLETLYIDQNVDYGHLTTLKEISYKLWIEALQGKISGKWKPFVNAWNIFENNMIPKDESQKGNSKYYSTTNNSINTKDSLYKELYEQYQTWSLYLPHNIIDTDNWNKYFSSKNKKRFIKNHKNNDKDSIWCSLFYPSIINSNNYLNPYLDNEITEIKQWEYISDSRYISKIIESVYRAYCWSTEQKKNKFMKPILKKIIKMSDYMLYFINSDDSLQSFDSESNEDNKNYLLSRYFSWKGSMEGKWLEKEVTTDIIGIGSQNPLIAYVLSNDKNFNSENPEFVSKWKKSYQRQIEFIRWLQSSEGAIVGVAQYPSNHNLSSKKMPSFYNLIFSKNFEV…
Celsome_147	MKLNKILSISFLAFNSVIASRSDFFGDNDIRPELFKILDDHIGTIKISMDEDSFKKMKEGTLYEPNDVKAYDDEKFSTNNASMEFFVNGTDYKVELKPGDFTFKLAGHYTRYYSKPGYNIKLENGSLFDVKTLRLRSMANDVSFMREKLSCDMLYKMGVPTTSANYVNVEINNENVGLYVITDKVKKDMIKRYFNEKNTDNFYECQNIAVRFEDNSIANECVNSKEELANYKDDLQKLVDAVNLAKTIDDIKDIIDVDSFLKVIAFEYILLANDNFLLYGHNFYLYKKQDGKWIMILNDFNRTFAQDIWVNNFEGDDRYIKKHYFPDLQRINLPNISIRDMDLGHKIVKLLIHDDDTRFREILGEIVKEIFNPKILNARIDDIADLIRDDLAISREVQE…
Celsome_148	MKSFSVLSLIVAALTAKVSANLWEQPKKPINNAVNPWEQQQPEQNTTTSSNGSYMSKLDVVTSCPKDAISERPGVQYPTAKKIYYFSKITQSYRPLNVILPVGYTESKQYPVLYLLHGIMCNEDSMLEAEMGSLTIPTNLFNDGRAKEMIIVLPYEYAPEAGKEVEAAFNQAYFDGYDNFINELTDVIMPYVKANYSIKTGRENTAICGFSMGGRNSLYIGFKRSDLFGYVGAFSPAPGVTPGTDSSGYHKGLFTEDSFRAEISPIVALINCGTSDSVVGQFPKSYHEILTRNNQEHIWFEVQGADHNGVAVSAGFYNFILAAFGALN
Celsome_149	MNAIILFVLLLSVVFGKEIQFSTDSKNIFKSIENKVPAIKIKMSDEEYQEFVKVAQLNYENIVFQCEGDASCLPDFEIKTTIKYELDGKVKTFKKATVKTGGNWSRTNDRVGFNIKLKDDDRLFDQKYLRLRPDPTDFTVMRTKLSMELLYRFNVPTLQSAYVEVYVNDIYFGLFLLQSTIKPEWIQQEYELPENVEMKGLFNCKKDSADLNAESKDHCFNAVEEYANYTQPLDEFITSLDNAKSVEELRKVFNVDLFMKNVVFEYLVGSYDHYVTNGHNYFVYQKENGIWDLILNDFDNTFGNNLFVSYVYAMGNDPIDITEAPFEKLVKRKKHLLDLTYFDDKNKTLFKKTLRELLVTGFNEEFLFNRIEEIKKIILPYVKKTITPNDDGTYPGAIN…
Celsome_150	MKKLIFITILAGLNVSKITAKDCFSLKLGYPCCSTTTTVVTSDSDGDWGIENNSWCGIEKKMKISFPFFGGFNWNNKAINAASPNMNVNNLNINNNNNAFNGWAFNPWNWWKGNSNANANSNVNPNTNFNSNFNINNNINTNTNLNTNNNANVNSNVNTNTKNPNTNNNNNINGNVNINNKINNNGNTNINKNNNANSNTNTNNVNINNNWNTNTNNNVNINKNNNTQKPNSNTNNNNNNNNNSNSVGSLPDVIGGKSGVTTAYWDCCVASCSWDANVSGSKPVKACRKDGVSLVTEELWKVKSVCDNGDAYMCNDQQPIVINEKLSYGFAASHDPCCSCQRLQFTSGPIKGKQMIVQITNTGSDVGTNHFDIQIPGGGVGIFNGCSKQWGAPNDGWGR…
Celsome_151	MKFNKYIVATVLSSLGFVKANYFEGIQRDEFFEKIELNMPTIRINLSDEAYNNFKLTFQCLYDTHPSYESFNEDCYKAPWVNYNEIMNSLVQNGVIDNTKLTFEQQNQLTNPELNYDDFSSIISVASSLSLPTIFSQRQSYVFIPSYEEKKASIDFILNGEITTKEKVKFSVGGKYTQVFEKPQFNIQIKNGDLFGKKNLRLRSEVIDPSFLRSKIGCDLTDILDLPSVEASYTKVLINNDDMGLYLVRDTFKSDWIETNFGEVNTTSLYECDAEYGSSFYFNCINEDSKEADAQYTNFIQSLETAQSEEELSQFFDVDLYIKWQAYKYLTGSWDHVTTQHNQYLYNNKGKWINLLYDFDSDFGAYKTPNPAQTFSEFSNEMELPLYQLLGLNENNQKL…
Celsome_152	MKYLNFIFLCLWTVAINFVAGGITLTAGPVTCEYKKKDLDESYNIDKDTFIICSDNYCDIHGSGALYSDELLTIVKAGTYIVLGKLNGQLIIDTAKEDYVHLVMNGITINSSHGPAIYAVMANKVTITINGSNKLVDSTSYTLDSEGEPDACLFVDADLSFNGSGKLDVEGNFRDAIRCKKDLKIANGNITVSRSKKIGIKARNSFCIRNGSVDITSNDTGIKVTKDDNPEKGFIVIDGGKITITSGNKAIHSETHLTINNGYIDIKKSKEGLESQMIDILGGETHIVSTDDGINASKIVDKTQGNYYWYGSSGTDGSVYVNIIGGKTFITVQGGDVDGIDSNGVLYIGGNAELYGSTGSGSIYGNMAVLDADGVNAICANATVIATGRSSGRWKRNLL…
Celsome_153	MRLSVTFILLATSALCKSLAYNNGYPDCQFSNLVYYTDNDGDWSIENNEWCLIPKNFATCWASALGYPCCSGSDVVLIDNDGEWGVENNEWCGIIKNFSSNNSINNNSNKDDNDNNNNKGNGNNSSNISNNKNDNNRRPVDPSETAKQNYSKPVAFPGADGGGKFATGGRGGEVVFVTNLNDSGQGSFRDAVSKSNRIVLFKVSGTVELKSDVVVQSNITIAGQTAPGGHGIVLKNFKLGFGGTNVICRFIGSRPGERGSNAEYDAWGGAKGANSIVDHCSIGWANDEQWGLYSYTDDFTIQYTVIGPANSFSYHKKGIHGFGIMLGRKNVSYHHNLIAHNISRNFRGKIPDKNTCDFTNNVIYNWGYQTTYGTIGHLNYVGNTLKKGPSTKGGNNYVS…
Celsome_154	MALLSKIFKTVVTVFAVTMVSCKKSINMKTLVLTTEGLGTDTIKLNFQSYGIPYDMIEFKPSEPFTGNLDLYDENNDPKYNLIVVNGGNLIYEVDGRWISALSANQWSFIEEYEAKNSIRRVIISDDISYRTDIALENPNNWGQSLSDQPLMVEKSEEVQKIFDDARVKITAPINVDEIYHTRVKIINTKTTKPFLYYEDDGKQGAVAATLAKYEDGREVMSFFFGFGSWHQSSIILNHLWLTWGTRSLFNGFRRVYFTPHIDDVILATELVNPKKGTIYGGETIRTSPFEYEKIAQFQKDVLDIMPEGSFYRCELAFNGNGVLIIGDYEQSMKIDPNRYHDEEWVKEPGTGDKRWPSENYQFTPKQIATFEKDPVYNFLRNNDTIQREFFWSSHTFTH…
Celsome_155	MLFNILLLSGLTILGGVVSAQDCNTLSEIFLDYGIDVYWNLGTNDCCTAYKDFEYPVIINCNQNNEIIKIHITNLYLENKRINEKFCKFNELISLELMNNGLMGEIPSCITSLTSLEYLNLSDNALTGSIPMDIENLSSLKELTLSKNNLTGEFPESLGNIGSLTGLFIDSNQLSGELPHSLDNLFSIKSFDVSDNQFSGDLPEEFYNMYTLEHGYFNNNKFTGRLDRDIGVFSVLSELDLTNNKFEGKIPSSIGFLQNLEWLSLAGNKFTGDFPSNIAKSKYLVYLDLSNNKFSSVPTALKRLAYLGYIDVSNNPNLKGELHLADEVESCYMDTNNVCVEGGVCQNKVRYCSNPDNNDFDLEAEAEEEEAGFEDVAKDDADELEEDEGNNNAVSITTE…
Celsome_156	MNIKNFIFLLSIIFTFLIKESHSKSINNVIPKNGEFYLIFVRNENNLIKNSKEYNNYVDSIIESIHKVIIENINTYKNPSEIDNLQNEYEQNKDDYFYDYGKYGGIIYPTFSQNNKIVLYAYLNSNIVGKVESIENIISVNKDNVSVTEDDPIIIEESINCIAKSLGYQCCPKNISEVYYHDENGDWGFDFETNQWCGLSQVGENNNICWSESYGFSCCTGCVENTYSDSYGIWGIENDNWCGVNKNC
Celsome_157	MKKCFLIYIINVLLFTLISTKAFDINNIEWLDIDHWNETEFSKLQKRSYENQIKKVDFYRGVDISSIISLENSGIRFYNTNGQQQDIFEMLANAGVNCIRVRIWNTPKTSSGKSYGGGNNDLEVAREIGSRAAKYGLPLFVDFHYSDFWADPSKQSIPKDWKNFDVDKRVFEIYRFTKGCLEWLLENGSLISMVQIGNETTCFMCGDKNMSNVMKMMNNGAKAVRDINRNILIALHFTNPNKSDTMLWYASQLASGRVDYDVFSTSYYPYWHGTLDNLKWTLNEVANKYSKRVLIAEYSYPYTNEAKTSDGCSYGSVNSKSKNVVFKYPISIDGQEQCIKDIYSTIKSTKNGIGAFYWEPAWIAPKARNDYERRQIWEQYGSSWASTAAAEYDSDASRT…
Celsome_158	MIHKKVISIVVMSFLGKALGSCTHATNSGYKCCKNCNVVLDDNTGKWGVENNQWCGIDTSCTSKSQNCWANAEGYNCCKSTTQVVLTDSKGKWGIENNQWCGIIQTNSNANTCWAASEGYKCCNGCEAIYTDGSRRWGVENNQWCGIIESKCKTQKTTLSKTTKKTTAKTTTKAKTTNKTTVKTTTKKNITTTTKSKTTTKKTTIKTTSRTTTKAKTTTKSNNTNVSSNSNSSYSAPNKSMPGWTPGNDQVLPGFLSTNGKYIVDQKGRKVKLAGISWFGGETDNLSPHGLWSKSLAHFIKVIKDNGYNHIRYPWTNEMLISGAKTQSINAMENPDLVNLTPLEVMDAVIDACGKAGLKVYLDRHRPTAAGQSELWYISKVDEKKWIEDWKFLATRYKG…
Celsome_159	MNFLNIAKTNDWYDIPDTIKNKASYVNDKLVNFNDEKIHNHWFILDFPSTDVIRKVYLSNSFRSSNSRLKLLETSNNILETSDYYRELNVYFDSNYYIYKTLIQNNTKSNNEKNICIQSKLKLENKKNTKYIVKSDLECVENSRNEWRFKQNENYFNIISVFDNNCLLFKNNKLSIEKCDITNKYEDYIFINKTICSRVNEKYCLKDFKIMSVPLEHKEYQNLECQTNIVELGYKCCSSFIKIDHTDKIGTWGYENGELCGIPFDTLDIQEDIKNNDIETMLKRNNL
Celsome_160	MLFNYFITLLFFVKIIFAVNTSFIPEGQRAEIFELTDNEVALFRVTMPDDEFILLKKKANIGGLGSAKHNLADILGNLLRLASEGLDDVCNTNFFEKYPGSNIQEIFPEFNIGSDGYAHLNKTEILEEYDTNIRNYVDFDFDKESIMEKFFNSNKKFNLIEYSSFCVKMMNQQQVEQENQGNLTDQKLFSKESLVKDTEIKSIISRNLITQIKNSLNSNKSIFETINDVNNNDIISNEESTPLIDEEEVTQYINNNDDARNSETSITNKEFKTKKSTLTVELGGKIIEFDKVTFSLGGQYSRQLSKPNFNLKIRGKKDLYGRSQFKLRSDFAEPTFLRSKLTSDIHNRLGLVSISANYVTLYINNENMGLFVLTDAIKKSWIKYIYDEDETTSLYQCGS…
Celsome_161	MKINTIFSFITLAVATKVSAECFAEKLGKPCCTETLDVVRVDENGQWGMENGQFCGLQSFNNNYDLNLERRSLNNYMNKVKIEKLCPEDLLEIKKGVNYPTVDSLTYYSTTTETNRTLTVLVPPNYSPKKKYPVLYLLHGIMTDGAWMIQDGFGTIAIPGNLAHQKKAKEMFIVLPDQYAPSPGTEVEPALNQEFFNGYDNFINDLVNDIMPFMKKQYSIKTDRKNTAISGYSFGGRNSLYIGITRSDLFGYVGSFSPAPGLVPGDDIFTGHFDGLYQEKELKFKHQPYLTMLSCGTNDTVVFDFPKQYHEILKTNKQEHIWYEITGHDHMDNESFSSPYHNFLTSIFDQVNEKPKTTTTTKKTTGVKTKITKVVKVVVTKFIKVPAQKTKKNN
Celsome_162	MKINITSLLTLFVGYVVAKDDFFGEIRRAELFEKMDFKVPKINIQLKDEDYKNFFLRYQCERDMNTRYSIRNEDCYNAPWMDYDYAMGKTLKNNLVNENLIKDKDDISIIKKSNITLSEFEHIITKYSNFTLETILTTSRGLFKFPDYSADDSSLTFDLDGDITEVPKIKFSVGGKYTKSFEKLGYNIKIKKGQLFERKQLRLRSEAVDPSFLREKLAYDICNLVELPSLSLNYAEVYINKKFMGLFALRDAFKSQWIEYTFGEKGTDHLYTCDRSHGNNEFFNCINDDEEITNDSTFKEFQDRLAKTKTREELEEFFDVKTFMQWQALKYLFGSWDHITNAHNSYLYMYQNEFTGKSMWIPLLYDFDSEFGAYKNANPRKTFDNSIYDRLNPLFDILN…
Celsome_163	MPSIRSAIAILGASTVMAAPMKRSAASQKFAERAMDHYNIITGNGSYQSEYFSPENVPYHSIETLMVEAPDHGHESVSETYSFWVWLEAVNGKLTGDYSGVETAWEYLEKHLIPDSKNQPGMSKYNTSSPATYAPESDDIDDYPAKLEFVNGVVGEDPIAKELSQAYGNWDIYAMHWIIDGDNWYGYGQQGDGKSKPSFINTFQRGASESAWKTVPHPCWETMKWGGKNGFLDLFTLDNSYAKQWRYTAAPDADARAIQAAYFGWMWADEDGQDLSSVAKKASKLGDYLRYAHYDKYFKKIGNCVGYDRCSAGSGKNSAHYLISWYFAWGGGLQGDWSWRIGSSHTHSGYQSPLAAWILSTQSAFKPKSATGAKDWATSLDRQLELFRWLQTPEGCIAG…
Celsome_164	MKGKFLFSIISSLFINKALSDCFSRNLGFNCCENESTSVFFVDDNGSWGVENDEWCGLSSTSSSNKLCWSEVYDYSCCKKTTQVMYIDSKGTWGIENGEWCGLDPASLLATTTSASSPTSISCWSEVYGYSCCRETTTVITSDSKGNWGAENGEWCGLTLVDKNIDPTTSNTTKPIEIEEPYCWSEPLGYPCCSIEAKPSDEASIWGWENEEWCGMTSIIPNTINTSNFQPLRGGALKAKQYMNKATIINPIPSNANDRVEGVTKEKVYYYSSFSQSQRPLNVILPPNYSTDKKYPVLYLLHGVAANEDIMVEEYNGALNIPPNLAKQGKAKEMIIVSPRVNIYPPGVDEVEFAFSTEYLSGFDNFINDLIDSIMPFIETHYSVLTGRNNTAIAGFSMG…
Celsome_165	MKSIIILSLFFVKGIHSYCWSENLPDPYPCCSSDQVQRIDSTYDGDWGKENGKKCGIVYECKPERVFGVSCCTTEIIKRYKHDQDGIWGYYDDEYGREQYCYVKESSPNFNDRELVDETREEWNKFKPLWDKKYKYNYERLAISPGEDETMLKFGWYSTTNKTPAIRYGSIDEPVEEYKVFKGTSEANREFSNVDENGDYISIFYYSNTVTITGLERNKTYRYQRLLNGEWEDPVEFSTHDPENFSFLFVGDPQIGGSAQRLTASNGFSRYMSEDEAVRNDAFNWNVTITKAFELTKTPSLLLSAGDQADTMEGSDDYHRSYQEFQFSALLSPPLIQKIPIAVTVGNHESYSDTIRYHFNVPNPFLTPSYITSYNDKEKWIDGYNYFFRYNNVLVVVLQ…
Celsome_166	MKISKIISTIFICGPALIKAASKDYAHHLELSIQFYRAQRSGILPVNNDILWHQDIDSTDDIKVDLTGGYYNGNNNVKFNFPQASSLTLLAWGALEWKDGYKKAGQWDDMKELLQWGTDYLIKCHTDKYVLYGQVGNDNSWNNPSYKITESAPGSDLAAETSAALVAASLVFKDEYPIYADHLLQHGKELYEFANKYRGDYDVSIPDAKLHYPSRNGFIDELAWSAAWLYKATGEKVYKKDIDEIWDYPYDESNPNKFLGSKNPISYYDKKASSYVLMAITTGEKRYFEEALTHSDFMVNHPTTSGDLWYDEQLSQEGANKYASNAAFTVAMMTSLMKEKDSKRQQYMNFVKKQIDYMLGDNPEKIDFVVGANTRSSKVYQKLNTFGSNDENEHLFYGA…
Celsome_167	MIINQNITTTGECWSEKFGIPCCKEALMPLRTTYDGGWSQENGEWCGLGESLRPIDDIPPPATPVYKLKDMVDPAADCDISDVIHGDSLGQEAPFRFGVGLYGNDLAMSTITSEKMRKVIKYQFNSMTYTNLMNPSAILDQQASIDNIMNGNEDPILNFSNIVDGLDFAYKNGLNIRGHALVWHTQVPEWFFRDGYYSNTEFVSRDVMEYRLDSYIRKFLGFVQFNYPGTVDVWDVVNEAIEITDGQYDETTGWYTRTANNKTPNPWYEIFGPDYVAIAFRIARKYALPNVKLIYNDHNTFQIQPHDKTQAIIDLANILQQENLIDGIGMQSYIGVTWPNLDDYFNGLERLITSTGLEIQITELTITPPIGDNWLGAQAEQYYEYFNRLLSYIKNGYNI…
Celsome_168	MKRNLIILFTKIITLVFLITSGYVKATSVLTVDCNSKIRGATHCALGAHYGVVENVPGDYKTLVDPLHPHVMRSPARSGSGRQQPYGDAIKVARRLSETQGALLSVNLADILPGWPYKFPGLQTWLNEVKSFVNDKKASGLKNWYGLEIWNEPDGTWKDSTNGLSFNDLWKETYKLLRQLDPNEKIIGPCNSFYHEDRIRSFLQFAKQNNCLPDIMCWHELSGIDYVSSHFRAYRNMEKSLGIKELPITINEYCDAEHELEGQPGSSARFIGKFERYKIDSGLITWWFTAHPGRLGSLLATDTQKGAGWFFYKWYGDMTGNMVSVVPPNDDSKLIDGAACVDDNSKYISFIFGGPNDGSVKATFKNIPSWVGSIANVKVEKVDWKNKDTVSQGPNTIFE…
Celsome_169	MKYFNILLLTLVGSAYTKDSYFGDIKRAEYFEKTDFKMPKITVNLNEEDYKNFFLTYQCHYDTSNRYRIRNEECYKAPWIDLHNLLENAFSKSIIEKSNITKSEDLELIKNVNMTLENFEHIVQTYSNKTLEDVFSSAHALYKIPDYETEKAGLTFELDGEKTTVDKIKFSVGGKYTKSFEKLGYNVKVKKGQLFERKQFRFRSETVDPSFIREKLAYDICNVIGLPSLSLNYARIYFNEKFMGLYAVRDAFKSQWIEYTYGEKSTTHLYTCDRNYGSNIFYNCINDDEDIKDDLDWNNFIQRLSNTKTREELEEFFDVKTFIKWQALKYLFGSWDHITNAHNQFMYMFHDTTTGKDQWIPLLYDFDSDFGAYKEANPRRSFSEDMAELSTPLYKLLKL…
Celsome_170	MKINITSLLTLFVGYVVAKDDFFGEIRRAELFEKMDFKVPKINIQLKDEDYKNFFLRYQCERDMNTRYSIRNEDCYNAPWMDYDYAMGKTLKNNLVNENLIKDKDDISIIKKSNITLSEFEHIITKYSNFTLETILTTSRGLFKFPDYSADDSSLTFDLDGDITEVPKIKFSVGGKYTKSFEKLGYNIKIKKGQLFERKQLRLRSEAVDPSFLREKLAYDICNLVELPSLSSNFAQVYFNKKFMGLFAMRDAFKSQWIEYTFGEKGTTHLYTCDRNYGSNQFFNCINDDEEIVDDINFRAFQDRLAKTKTREELEEFFDVKTFMQWQALKYLFGSWDHVTNAHNSYLYMYHDTTSGKDFWIPLLYDFDSEFGAYKDSNPRRSFNDSIYDGSNPLFDILN…
Celsome_171	MKLINLILFIISIINFCVCVEISRCSGDVIRLGYLCCSLPCTVIYTDDDGDWAFQNNEWCGCGGDFRSSQKCPPEVFYKGYNCCRTCHYDSEIEKEDGIKWAWEDGRRCGVKYERFCPKKIES
Celsome_172	MRTNFIISIATLVLGVAKTFAEPDPNFHIYLAFGQSNMLSGDIESQDKNVDSRFQMISTVNDCGSRRLGEWYTAVPPLASCNAGLGPVPYFGNTLVEKLPKEIKVGVAVVGIAGCDIQLFEKDRYQSYEHADWMTYYIDEYGGNPYGRLVDMGKIAQKSGVIKGILVHQGETNNGNQDWPKRLKGVYENLLTDLGLKAENVPLIVGELVQSDKGGICGGMNNIIQTVPEVIPTAHIVSSEGLEQQGDGFHFTSASHRILGKRYAEVMLSILDGTTPIKQGGGEPDKDGYYFHNTFENGAERWENRGYASVAQSKDTAYKGNGSLYCEKREYNWSGASRSLSSNVFEPGKEFSFSAVVKYDEGPESQTFFLSLQYNDDSGETQYDKIAIVKVTQGEWVQL…
Celsome_173	MKISYTFTTLSLLGLVYTKQETCWSESLGYKCCPSSNCIVYLTDENGDWGIDNKQWCGINPSVCNFNETCWSEKLGYKCCPSSKCTIYVSDASGDWGIDNNQWCGIDSSICNYDNINKNKSISLEPENQVQNSNDDEENIESKIVFTLKNDLNKEIEELNLSKEGYHFEGAFSDSDFTHYFDFSDIKVSQPYDLFIKYEKKEKYQKQNNINLIQYIDNLIEKTNSYIPYWNKEGFKGRWNYIDGVFLNSIVNIYKKTNDEKYKNFFLKFINYYISENGTFIYIDKDKNTKTENNSNGFKSGELDSVCESKILFDAYEMTGDSRYLTAIEYTYSQLMTMPIAKQSPNFSHKTIYPDQIWLDGMYMYTPFLTRYALLKNDPSIIDTIISQYKYIDEHMKAE…
